# Supplementary material for: Meta-Analysis of Autoimmune Regulator-Regulated Genes in Human and Murine Models: A Novel Human Model Provides Insights on the Role of Autoimmune Regulator in Regulating STAT1 and STAT1-Regulated Genes
Source: Front Immunol. 2018 Jun 28;9:1380. doi: 10.3389/fimmu.2018.01380 (PMC6031710; doi:10.3389/fimmu.2018.01380)
Supplement: Table S1 — List of differentially expressed genes identified in t-test comparison of microarray data (P ≤ 0.05 with Benjamini–Hochberg correction) generated from TEC 1A3 AIRElo cells and TEC 1A3 AIREhi cells (GSE35244). [file table_1.xls]

## Sheet: Sheet1
Human Probe Set ID	Murine Probe Set ID	P-value (TEC 1A3)	Regulation (TEC 1A3)	Fold Change Absolute (TEC 1A3)	P-value (B6)	Regulation (B6)	Fold Change Absolute (B6)	P-value (BALB/c)	Regulation (BALB/c)	Fold Change Absolute (BALB/c)	P-value (NOD #1)	Regulation (NOD #1)	Fold Change Absolute (NOD #1)	P-value (NOD #2)	Regulation (NOD #2)	Fold Change Absolute (NOD #2)	Entrez Gene (Human)	Gene Symbol (Human)	Gene Title (Human)	UniGene ID (Human)	Entrez Gene (Murine)	Gene Symbol (Murine)	Gene Title (Murine)	UniGene ID (Murine)
209459_s_at	1433855_at	0.00347017	up	1.788	0.00507416	up	1.70345	0.0222509	up	1.43407				0.0277962	up	1.69856	18	ABAT	4-aminobutyrate aminotransferase	Hs.336768	268860	Abat	4-aminobutyrate aminotransferase	Mm.259315
209460_at	1433855_at	0.0365221	up	1.27101	0.00507416	up	1.70345	0.0222509	up	1.43407				0.0277962	up	1.69856	18	ABAT	4-aminobutyrate aminotransferase	Hs.336768	268860	Abat	4-aminobutyrate aminotransferase	Mm.259315
1553604_at	1440370_at	0.0348146	up	1.30681	0.00502325	up	2.56621							0.0262436	up	1.88254	154664	ABCA13	ATP-binding cassette, sub-family A (ABC1), member 13	Hs.226568	268379	Abca13	ATP-binding cassette, sub-family A (ABC1), member 13	Mm.39270
1553605_a_at	1440370_at	0.0268052	up	1.40437	0.00502325	up	2.56621							0.0262436	up	1.88254	154664	ABCA13	ATP-binding cassette, sub-family A (ABC1), member 13	Hs.226568	268379	Abca13	ATP-binding cassette, sub-family A (ABC1), member 13	Mm.39270
1553604_at	1446715_at	0.0348146	up	1.30681	0.00154591	up	3.05728				0.0188082	up	1.60117				154664	ABCA13	ATP-binding cassette, sub-family A (ABC1), member 13	Hs.226568	268379	Abca13	ATP-binding cassette, sub-family A (ABC1), member 13	Mm.39270
1553605_a_at	1446715_at	0.0268052	up	1.40437	0.00154591	up	3.05728				0.0188082	up	1.60117				154664	ABCA13	ATP-binding cassette, sub-family A (ABC1), member 13	Hs.226568	268379	Abca13	ATP-binding cassette, sub-family A (ABC1), member 13	Mm.39270
210006_at	1425699_a_at	0.0203169	up	1.16343				0.00177218	up	1.40338	0.0410683	up	1.17268	0.0370446	up	1.13348	25864	ABHD14A	abhydrolase domain containing 14A	Hs.534400	68644	Abhd14a	abhydrolase domain containing 14A	Mm.268925
210006_at	1441945_s_at	0.0203169	up	1.16343	0.0334434	up	1.50554	0.00870135	up	1.67694							25864	ABHD14A	abhydrolase domain containing 14A	Hs.534400	68644	Abhd14a	abhydrolase domain containing 14A	Mm.268925
226925_at	1456735_x_at	0.0429982	up	1.27898	0.0109534	up	1.63057	0.012096	up	1.71475	0.000653157	up	1.64212	0.00075721	up	1.74758	92370	ACPL2	acid phosphatase-like 2	Hs.657887	235534	Acpl2	acid phosphatase-like 2	Mm.233031
226925_at	1429390_at	0.0429982	up	1.27898	0.046988	up	1.17355										92370	ACPL2	acid phosphatase-like 2	Hs.657887	235534	Acpl2	acid phosphatase-like 2	Mm.233031
231703_s_at	1422070_at	0.0352869	up	1.20274	0.0382505	up	2.60205	0.00658862	up	1.8413	0.0157314	up	1.76133	0.0113352	up	2.01609	127	ADH4	Alcohol dehydrogenase 4 (class II), pi polypeptide	Hs.1219	26876	Adh4	alcohol dehydrogenase 4 (class II), pi polypeptide	Mm.158750
217761_at	1449076_x_at	0.000697569	up	1.56334							0.00920102	up	1.3059	0.0402751	up	1.69739	55256	ADI1	acireductone dioxygenase 1	Hs.502773	104923	Adi1	acireductone dioxygenase 1	Mm.291504
222400_s_at	1449076_x_at	2.04001e-06	up	1.70154							0.00920102	up	1.3059	0.0402751	up	1.69739	55256	ADI1	acireductone dioxygenase 1	Hs.502773	104923	Adi1	acireductone dioxygenase 1	Mm.291504
217761_at	1438759_x_at	0.000697569	up	1.56334				0.0149364	up	1.63003				0.0189682	up	1.3221	55256	ADI1	acireductone dioxygenase 1	Hs.502773	104923	Adi1	acireductone dioxygenase 1	Mm.291504
222400_s_at	1438759_x_at	2.04001e-06	up	1.70154				0.0149364	up	1.63003				0.0189682	up	1.3221	55256	ADI1	acireductone dioxygenase 1	Hs.502773	104923	Adi1	acireductone dioxygenase 1	Mm.291504
217761_at	1438758_at	0.000697569	up	1.56334	0.010495	up	1.49056	0.0195641	up	1.51629							55256	ADI1	acireductone dioxygenase 1	Hs.502773	104923	Adi1	acireductone dioxygenase 1	Mm.291504
222400_s_at	1438758_at	2.04001e-06	up	1.70154	0.010495	up	1.49056	0.0195641	up	1.51629							55256	ADI1	acireductone dioxygenase 1	Hs.502773	104923	Adi1	acireductone dioxygenase 1	Mm.291504
237281_at	1457541_at	0.0118378	up	1.2414	0.00897292	up	1.79194	6.38023e-05	up	2.66893	0.00314439	up	1.77888	0.00296912	up	1.654	158798	AKAP14	A kinase (PRKA) anchor protein 14	Hs.592245	434756	Akap14	A kinase (PRKA) anchor protein 14	Mm.471848
204151_x_at	1451030_at	0.00368388	up	2.01287	2.21263e-05	up	3.05804	0.0240105	up	1.25531	0.000960089	up	1.99313	0.00584757	up	1.85362	1645	AKR1C1	aldo-keto reductase family 1, member C1 (dihydrodiol dehydrogenase 1; 20-alpha (3-alpha)-hydroxysteroid dehydrogenase)	Hs.460260	77337	Akr1c21	aldo-keto reductase family 1, member C1 (dihydrodiol dehydrogenase 1; 20-alpha (3-alpha)-hydroxysteroid dehydrogenase)	Mm.37605
216594_x_at	1451030_at	0.000508008	up	2.29845	2.21263e-05	up	3.05804	0.0240105	up	1.25531	0.000960089	up	1.99313	0.00584757	up	1.85362	1645	AKR1C1	aldo-keto reductase family 1, member C1 (dihydrodiol dehydrogenase 1; 20-alpha (3-alpha)-hydroxysteroid dehydrogenase)	Hs.460260	77337	Akr1c21	aldo-keto reductase family 1, member C1 (dihydrodiol dehydrogenase 1; 20-alpha (3-alpha)-hydroxysteroid dehydrogenase)	Mm.27085
209699_x_at	1451030_at	3.07023e-06	up	2.66978	2.21263e-05	up	3.05804	0.0240105	up	1.25531	0.000960089	up	1.99313	0.00584757	up	1.85362	1646	AKR1C2	aldo-keto reductase family 1, member C2 (dihydrodiol dehydrogenase 2; bile acid binding protein; 3-alpha hydroxysteroid dehydrogenase, type III)	Hs.567256	77337	Akr1c21	aldo-keto reductase family 1, member C2 (dihydrodiol dehydrogenase 2; bile acid binding protein; 3-alpha hydroxysteroid dehydrogenase, type III)	Mm.27085
211653_x_at	1451030_at	5.4446e-06	up	2.54874	2.21263e-05	up	3.05804	0.0240105	up	1.25531	0.000960089	up	1.99313	0.00584757	up	1.85362	1646	AKR1C2	aldo-keto reductase family 1, member C2 (dihydrodiol dehydrogenase 2; bile acid binding protein; 3-alpha hydroxysteroid dehydrogenase, type III)	Hs.567256	77337	Akr1c21	aldo-keto reductase family 1, member C2 (dihydrodiol dehydrogenase 2; bile acid binding protein; 3-alpha hydroxysteroid dehydrogenase, type III)	Mm.27085
209160_at	1419136_at	4.32916e-05	up	4.43419	0.00017649	up	14.1053	0.000103797	up	7.04302	4.57017e-05	up	8.65269	1.41941e-05	up	21.8373	8644	AKR1C3	aldo-keto reductase family 1, member C3 (3-alpha hydroxysteroid dehydrogenase, type II)	Hs.78183	105349	Akr1c18	aldo-keto reductase family 1, member C18	Mm.41337
212224_at	1416468_at	0.0118582	up	1.20461	0.00153341	up	8.93626	2.20941e-05	up	8.48863	0.000258327	up	10.4077	0.000335408	up	10.1173	216	ALDH1A1	aldehyde dehydrogenase 1 family, member A1	Hs.76392	11668	Aldh1a1	aldehyde dehydrogenase family 1, subfamily A1	Mm.435667
217238_s_at	1451194_at	0.0119692	up	1.09006	0.000970329	up	4.92504				4.15703e-05	up	5.33821	0.00705635	up	4.70115	229	ALDOB	aldolase B, fructose-bisphosphate	Hs.530274	230163	Aldob	aldolase B, fructose-bisphosphate	Mm.218862
207328_at	1420338_at	0.0423886	up	1.22748	0.000102801	up	1.9732	0.000562136	up	1.62811	0.0198084	up	1.77024	0.0141137	up	1.79465	246	ALOX15	arachidonate 15-lipoxygenase	Hs.73809	11687	Alox15	arachidonate 15-lipoxygenase	Mm.4584
211036_x_at	1416906_at	0.0496409	up	1.17547							0.00109426	up	1.37423	0.0241424	up	1.56192	51433	ANAPC5	anaphase promoting complex subunit 5	Hs.7101	59008	Anapc5	anaphase-promoting complex subunit 5	Mm.332667
211036_x_at	1435178_x_at	0.0496409	up	1.17547							0.0145092	up	1.30208	0.0496176	up	1.48821	51433	ANAPC5	anaphase promoting complex subunit 5	Hs.7101	59008	Anapc5	anaphase-promoting complex subunit 5	Mm.332667
211036_x_at	1453307_a_at	0.0496409	up	1.17547							0.00237747	up	1.26914	0.00294465	up	1.34329	51433	ANAPC5	anaphase promoting complex subunit 5	Hs.7101	59008	Anapc5	anaphase-promoting complex subunit 5	Mm.332667
211036_x_at	1456695_x_at	0.0496409	up	1.17547							0.00358449	up	1.26349	0.03216	up	1.47465	51433	ANAPC5	anaphase promoting complex subunit 5	Hs.7101	59008	Anapc5	anaphase-promoting complex subunit 5	Mm.332667
211036_x_at	1433822_x_at	0.0496409	up	1.17547	0.0370112	up	1.28984				0.0353462	up	1.24486				51433	ANAPC5	anaphase promoting complex subunit 5	Hs.7101	59008	Anapc5	anaphase-promoting complex subunit 5	Mm.332667
36865_at	1424844_at	0.0479635	up	1.1142	0.00613963	up	1.31319				0.0485312	up	1.18496	0.0357213	up	1.24252	23357	ANGEL1	angel homolog 1 (Drosophila)	Hs.497448	68737	Angel1	angel homolog 1 (Drosophila)	Mm.63979
206385_s_at	1451628_a_at	0.00434187	up	1.26687	0.0207361	up	1.38856	0.00729241	up	1.63173				0.0443239	up	1.44226	288	ANK3	ankyrin 3, node of Ranvier (ankyrin G)	Hs.499725	11735	Ank3	ankyrin 3, node of Ranvier (ankyrin G)	Mm.235960
209442_x_at	1451628_a_at	0.0419226	up	1.12321	0.0207361	up	1.38856	0.00729241	up	1.63173				0.0443239	up	1.44226	288	ANK3		Hs.499725	11735	Ank3	ankyrin 3, node of Ranvier (ankyrin G)	Mm.235960
206385_s_at	1452872_at	0.00434187	up	1.26687	0.0465092	up	1.19564	0.00495174	up	1.46497							288	ANK3	ankyrin 3, node of Ranvier (ankyrin G)	Hs.499725	11735	Ank3	ankyrin 3, node of Ranvier (ankyrin G)	Mm.235960
209442_x_at	1452872_at	0.0419226	up	1.12321	0.0465092	up	1.19564	0.00495174	up	1.46497							288	ANK3		Hs.499725	11735	Ank3	ankyrin 3, node of Ranvier (ankyrin G)	Mm.235960
206385_s_at	1452124_at	0.00434187	up	1.26687				0.018764	up	1.69352							288	ANK3	ankyrin 3, node of Ranvier (ankyrin G)	Hs.499725	11735	Ank3	ankyrin 3, node of Ranvier (ankyrin G)	Mm.235960
209442_x_at	1452124_at	0.0419226	up	1.12321				0.018764	up	1.69352							288	ANK3		Hs.499725	11735	Ank3	ankyrin 3, node of Ranvier (ankyrin G)	Mm.235960
222608_s_at	1433543_at	3.76099e-05	up	1.40745	0.0279012	up	1.92468				0.00828508	up	1.90351	0.0206531	up	2.24583	54443	ANLN	anillin, actin binding protein	Hs.62180	68743	Anln	anillin, actin binding protein	Mm.282751
205083_at	1419435_at	0.0132228	up	1.26377	0.000692314	up	2.73837	0.00145579	up	2.4898	0.00128497	up	2.7765	0.00988808	up	2.44549	316	AOX1	aldehyde oxidase 1	Hs.406238	11761	Aox1	aldehyde oxidase 1	Mm.26787
1555731_a_at	1455735_at	0.0355794	up	1.35823	0.0317378	up	2.61673	0.00125	up	1.72676	0.00137106	up	1.53973				130340	AP1S3	adaptor-related protein complex 1, sigma 3 subunit	Hs.632555	252903	Ap1s3	adaptor-related protein complex AP-1, sigma 3	Mm.32409
201525_at	1416371_at	0.0420935	up	1.35218	3.37267e-05	up	2.64591	0.000821733	up	4.29583	0.00121658	up	4.1615	0.00997102	up	3.26637	347	APOD	apolipoprotein D	Hs.522555	11815	Apod	apolipoprotein D	Mm.2082
209047_at	1416203_at	1.88582e-05	up	2.92327	0.00259625	up	4.61781	2.47984e-05	up	4.03922	0.0011435	up	4.40708	0.000530185	up	4.25578	358	AQP1	aquaporin 1 (Colton blood group)	Hs.76152	11826	Aqp1	aquaporin 1	Mm.18625
39248_at	1450460_at	7.21921e-06	up	7.39604	0.00506304	up	4.60356				4.79038e-05	up	3.14881	0.0211642	up	2.3966	360	AQP3	aquaporin 3 (Gill blood group)	Hs.234642	11828	Aqp3	aquaporin 3	Mm.34043
39248_at	1422008_a_at	7.21921e-06	up	7.39604							0.00881293	up	1.23421				360	AQP3	aquaporin 3 (Gill blood group)	Hs.234642	11828	Aqp3	aquaporin 3	Mm.34043
209135_at	1420959_at	0.000481484	up	1.29779							0.00871839	up	1.33831	0.00444279	up	1.29047	444	ASPH	aspartate beta-hydroxylase	Hs.591874	65973	Asph	aspartate-beta-hydroxylase	Mm.222206
224996_at	1420959_at	0.00933453	up	1.1759							0.00871839	up	1.33831	0.00444279	up	1.29047	444	ASPH	aspartate beta-hydroxylase	Hs.591874	65973	Asph	aspartate-beta-hydroxylase	Mm.222206
209135_at	1436455_at	0.000481484	up	1.29779										0.00937951	up	1.16914	444	ASPH	aspartate beta-hydroxylase	Hs.591874	65973	Asph	aspartate-beta-hydroxylase	Mm.222206
224996_at	1436455_at	0.00933453	up	1.1759										0.00937951	up	1.16914	444	ASPH	aspartate beta-hydroxylase	Hs.591874	65973	Asph	aspartate-beta-hydroxylase	Mm.222206
209135_at	1426015_s_at	0.000481484	up	1.29779	0.0489599	up	1.9656										444	ASPH	aspartate beta-hydroxylase	Hs.591874	65973	Asph	aspartate-beta-hydroxylase	Mm.222206
224996_at	1426015_s_at	0.00933453	up	1.1759	0.0489599	up	1.9656										444	ASPH	aspartate beta-hydroxylase	Hs.591874	65973	Asph	aspartate-beta-hydroxylase	Mm.222206
218857_s_at	1424395_at	0.0298782	up	1.11189	0.00360101	up	1.78169	0.0058935	up	1.60668	0.0212393	up	1.43135	0.0157788	up	1.62241	80150	ASRGL1	asparaginase like 1	Hs.535326	66514	Asrgl1	asparaginase like 1	Mm.272847
218857_s_at	1424396_a_at	0.0298782	up	1.11189	0.000115347	up	2.88056	0.0235459	up	1.94005	0.0476549	up	1.64861				80150	ASRGL1	asparaginase like 1	Hs.535326	66514	Asrgl1	asparaginase like 1	Mm.272847
218857_s_at	1460360_at	0.0298782	up	1.11189	0.00301633	up	2.57456	0.00454735	up	1.8091	0.0148267	up	1.61138				80150	ASRGL1	asparaginase like 1	Hs.535326	66514	Asrgl1	asparaginase like 1	Mm.272847
218782_s_at	1436174_at	0.00591682	up	1.6324	0.0135751	up	1.40823				0.031718	up	1.52398	0.0150632	up	1.6962	29028	ATAD2	ATPase family, AAA domain containing 2	Hs.370834	70472	Atad2	ATPase family, AAA domain containing 2	Mm.221758
222740_at	1436174_at	0.00142457	up	1.58816	0.0135751	up	1.40823				0.031718	up	1.52398	0.0150632	up	1.6962	29028	ATAD2	ATPase family, AAA domain containing 2	Hs.370834	70472	Atad2	ATPase family, AAA domain containing 2	Mm.221758
228401_at	1436174_at	0.00238744	up	1.66597	0.0135751	up	1.40823				0.031718	up	1.52398	0.0150632	up	1.6962	29028	ATAD2	ATPase family, AAA domain containing 2	Hs.370834	70472	Atad2	ATPase family, AAA domain containing 2	Mm.221758
212297_at	1442145_at	0.0117327	up	1.25867				0.0136595	up	1.19908	0.0258023	up	1.31768	0.0044498	up	1.30026	79572	ATP13A3	ATPase type 13A3	Hs.529609	224088	Atp13a3	ATPase type 13A3	Mm.8924
209186_at	1427251_at	0.0219213	up	1.28713							0.0437114	up	1.05627	0.0152126	up	1.09178	488	ATP2A2	ATPase, Ca++ transporting, cardiac muscle, slow twitch 2	Hs.506759	11938	Atp2a2	ATPase, Ca++ transporting, cardiac muscle, slow twitch 2	Mm.227583
209186_at	1437797_at	0.0219213	up	1.28713							0.00251228	up	1.31026	0.00611955	up	1.47429	488	ATP2A2	ATPase, Ca++ transporting, cardiac muscle, slow twitch 2	Hs.506759	11938	Atp2a2	ATPase, Ca++ transporting, cardiac muscle, slow twitch 2	Mm.227583
209186_at	1416551_at	0.0219213	up	1.28713				0.0301061	up	1.50474				0.0217869	up	1.59372	488	ATP2A2	ATPase, Ca++ transporting, cardiac muscle, slow twitch 2	Hs.506759	11938	Atp2a2	ATPase, Ca++ transporting, cardiac muscle, slow twitch 2	Mm.227583
209186_at	1427250_at	0.0219213	up	1.28713				0.00616237	up	1.35832				0.0388343	up	1.36581	488	ATP2A2	ATPase, Ca++ transporting, cardiac muscle, slow twitch 2	Hs.506759	11938	Atp2a2	ATPase, Ca++ transporting, cardiac muscle, slow twitch 2	Mm.227583
209186_at	1452363_a_at	0.0219213	up	1.28713				0.038161	up	1.51343				0.0257417	up	1.6382	488	ATP2A2	ATPase, Ca++ transporting, cardiac muscle, slow twitch 2	Hs.506759	11938	Atp2a2	ATPase, Ca++ transporting, cardiac muscle, slow twitch 2	Mm.227583
216120_s_at	1433888_at	0.00633928	up	1.35861	0.0010489	up	2.30464	0.00272915	up	1.72891				0.0144233	up	1.54181	491	ATP2B2	ATPase, Ca++ transporting, plasma membrane 2	Hs.268942	11941	Atp2b2	ATPase, Ca++ transporting, plasma membrane 2	Mm.321755
204092_s_at	1424511_at	0.000127609	up	1.4056	0.000179738	up	1.35128	0.0463446	up	1.73782				0.0299857	up	1.53075	6790	AURKA	aurora kinase A	Hs.250822	20878	Aurka	aurora kinase A	Mm.249363
208079_s_at	1424511_at	0.00143232	up	1.42969	0.000179738	up	1.35128	0.0463446	up	1.73782				0.0299857	up	1.53075	6790	AURKA	aurora kinase A	Hs.250822	20878	Aurka	aurora kinase A	Mm.249363
210535_at	1417596_at	0.0368594	up	1.31266	0.00234753	up	1.20755	0.00437715	up	1.47202	0.0198869	up	1.11913	0.0246855	up	1.12687	27077	B9D1	B9 protein domain 1	Hs.462445	27078	B9d1	B9 protein domain 1	Mm.261226
222446_s_at	1438645_x_at	0.00243339	up	1.4373	0.00701268	up	2.98312				0.0126237	up	2.19694	0.0382044	up	1.96439	25825	BACE2	beta-site APP-cleaving enzyme 2	Hs.529408	56175	Bace2	beta-site APP-cleaving enzyme 2	Mm.97885
222446_s_at	1416673_at	0.00243339	up	1.4373	0.0237837	up	1.89506	0.0120344	up	1.62731							25825	BACE2	beta-site APP-cleaving enzyme 2	Hs.529408	56175	Bace2	beta-site APP-cleaving enzyme 2	Mm.97885
222446_s_at	1435581_at	0.00243339	up	1.4373	0.00311003	up	1.44796	0.0227411	up	1.45808							25825	BACE2	beta-site APP-cleaving enzyme 2	Hs.529408	56175	Bace2	beta-site APP-cleaving enzyme 2	Mm.97885
222446_s_at	1437846_x_at	0.00243339	up	1.4373	0.00432846	up	3.60681	0.0204736	up	1.86634							25825	BACE2	beta-site APP-cleaving enzyme 2	Hs.529408	56175	Bace2	beta-site APP-cleaving enzyme 2	Mm.97885
203304_at	1423753_at	0.000421753	up	2.00203	0.000211597	up	2.16403	0.00536979	up	2.12239	0.029924	up	1.70008	0.032563	up	1.90489	25805	BAMBI	BMP and activin membrane-bound inhibitor homolog (Xenopus laevis)	Hs.533336	68010	Bambi	BMP and activin membrane-bound inhibitor, homolog (Xenopus laevis)	Mm.284863
219497_s_at	1456632_at	0.0256475	up	1.22195	0.00178074	up	1.41485	0.00909975	up	1.23247	0.0471351	up	1.40909				53335	BCL11A	B-cell CLL/lymphoma 11A (zinc finger protein)	Hs.370549	14025	Bcl11a	B-cell CLL/lymphoma 11A (zinc finger protein)	Mm.53687
219497_s_at	1419406_a_at	0.0256475	up	1.22195	0.00450531	up	1.65504										53335	BCL11A	B-cell CLL/lymphoma 11A (zinc finger protein)	Hs.370549	14025	Bcl11a	B-cell CLL/lymphoma 11A (zinc finger protein)	Mm.53687
205681_at	1450812_at	0.0195185	up	1.33595	0.0444008	up	1.17966										597	BCL2A1	BCL2-related protein A1	Hs.227817	12044 /// 12045 /// 12046 /// 12047	Bcl2a1a /// Bcl2a1b /// Bcl2a1c /// Bcl2a1d	B-cell leukemia/lymphoma 2 related protein A1a /// B-cell leukemia/lymphoma 2 related protein A1b /// B-cell leukemia/lymphoma 2 related protein A1c /// B-cell leukemia/lymphoma 2 related protein A1d	Mm.378888
205681_at	1419004_s_at	0.0195185	up	1.33595	0.00467819	up	1.90198	0.00433053	up	1.46442	0.0314191	up	1.65962	0.0233742	up	1.61937	597	BCL2A1	BCL2-related protein A1	Hs.227817	12044 /// 12045 /// 12047	Bcl2a1a /// Bcl2a1b /// Bcl2a1d	B-cell leukemia/lymphoma 2 related protein A1a /// B-cell leukemia/lymphoma 2 related protein A1b /// B-cell leukemia/lymphoma 2 related protein A1d	Mm.378888
205681_at	1437913_at	0.0195185	up	1.33595	0.00895469	up	1.6376										597	BCL2A1		Hs.227817	12044 /// 12045 /// 12047	Bcl2a1a /// Bcl2a1b /// Bcl2a1d	B-cell leukemia/lymphoma 2 related protein A1a /// B-cell leukemia/lymphoma 2 related protein A1b /// B-cell leukemia/lymphoma 2 related protein A1d	Mm.378888
204493_at	1417045_at	0.00296546	up	1.25882	0.00199475	up	1.84745	0.0216791	up	1.39722	0.00606077	up	1.57524	0.00283351	up	1.65474	637	BID	BH3 interacting domain death agonist	Hs.591054	12122	Bid	BH3 interacting domain death agonist	Mm.235081
211725_s_at	1417045_at	0.0180863	up	1.39076	0.00199475	up	1.84745	0.0216791	up	1.39722	0.00606077	up	1.57524	0.00283351	up	1.65474	637	BID	BH3 interacting domain death agonist	Hs.591054	12122	Bid	BH3 interacting domain death agonist	Mm.235081
205733_at	1448953_at	0.0140963	up	1.52862	0.0274197	up	1.38557	0.02444	up	1.89878	0.00470231	up	1.51764	0.000145371	up	2.30494	641	BLM	Bloom syndrome, RecQ helicase-like	Hs.716515	12144	Blm	Bloom syndrome homolog (human)	Mm.12932
201641_at	1424921_at	0.0390311	up	1.77145	0.00358128	up	2.57861	0.042544	up	2.41944							684	BST2	bone marrow stromal cell antigen 2	Hs.118110	69550	Bst2	bone marrow stromal cell antigen 2	Mm.260325
229801_at	1456210_at	0.0170162	up	1.24581	0.0388615	up	1.95125	0.0375905	up	1.267				0.0422316	up	1.60616	254427	C10orf47	chromosome 10 open reading frame 47	Hs.435775	227545	5430407P10Rik	RIKEN cDNA 5430407P10 gene	Mm.133542
219544_at	1433807_at	0.0142956	up	1.34216							0.0282759	up	1.57923	0.0236266	up	1.96656	79866	C13orf34	chromosome 13 open reading frame 34	Hs.714340	77744	6720463M24Rik	RIKEN cDNA 6720463M24 gene	Mm.23503
219544_at	1429478_at	0.0142956	up	1.34216	0.0174852	up	1.29186										79866	C13orf34	chromosome 13 open reading frame 34	Hs.714340	77744	6720463M24Rik	RIKEN cDNA 6720463M24 gene	Mm.23503
1557755_at	1441867_x_at	0.00737847	up	1.11804	0.00250115	up	1.73	0.00145448	up	1.9883	0.0270503	up	1.24212				145508	C14orf145	chromosome 14 open reading frame 145	Hs.162889	75216	4930534B04Rik	RIKEN cDNA 4930534B04 gene	Mm.312204
1557756_a_at	1441867_x_at	0.0250381	up	1.30893	0.00250115	up	1.73	0.00145448	up	1.9883	0.0270503	up	1.24212				145508	C14orf145	chromosome 14 open reading frame 145	Hs.162889	75216	4930534B04Rik	RIKEN cDNA 4930534B04 gene	Mm.312204
1557755_at	1429229_s_at	0.00737847	up	1.11804	7.02887e-06	up	1.77493	0.00307385	up	1.74737							145508	C14orf145	chromosome 14 open reading frame 145	Hs.162889	75216	4930534B04Rik	RIKEN cDNA 4930534B04 gene	Mm.312204
1557756_a_at	1429229_s_at	0.0250381	up	1.30893	7.02887e-06	up	1.77493	0.00307385	up	1.74737							145508	C14orf145	chromosome 14 open reading frame 145	Hs.162889	75216	4930534B04Rik	RIKEN cDNA 4930534B04 gene	Mm.312204
1557755_at	1429228_at	0.00737847	up	1.11804				0.00448096	up	1.4319							145508	C14orf145	chromosome 14 open reading frame 145	Hs.162889	75216	4930534B04Rik	RIKEN cDNA 4930534B04 gene	Mm.312204
1557756_a_at	1429228_at	0.0250381	up	1.30893				0.00448096	up	1.4319							145508	C14orf145	chromosome 14 open reading frame 145	Hs.162889	75216	4930534B04Rik	RIKEN cDNA 4930534B04 gene	Mm.312204
225300_at	1442280_at	7.57624e-05	up	1.49779				0.0349393	up	1.16232	0.0125363	up	1.44102	0.000599037	up	1.71002	90417	C15orf23	chromosome 15 open reading frame 23	Hs.525796	51944	D2Ertd750e	DNA segment, Chr 2, ERATO Doi 750, expressed	Mm.252695
225300_at	1423463_a_at	7.57624e-05	up	1.49779							0.0463224	up	1.34744	0.0170942	up	1.46759	90417	C15orf23	chromosome 15 open reading frame 23	Hs.525796	51944	D2Ertd750e	DNA segment, Chr 2, ERATO Doi 750, expressed	Mm.252695
225300_at	1423464_at	7.57624e-05	up	1.49779										0.0338647	up	1.20659	90417	C15orf23	chromosome 15 open reading frame 23	Hs.525796	51944	D2Ertd750e	DNA segment, Chr 2, ERATO Doi 750, expressed	Mm.252695
225300_at	1420081_s_at	7.57624e-05	up	1.49779							0.0428566	up	1.24084				90417	C15orf23	chromosome 15 open reading frame 23	Hs.525796	51944	D2Ertd750e	DNA segment, Chr 2, ERATO Doi 750, expressed	Mm.252695
220840_s_at	1434365_a_at	0.00330751	up	1.50408	0.0319315	up	1.54447				0.019571	up	1.42031	0.0205722	up	1.73127	55732	C1orf112	chromosome 1 open reading frame 112	Hs.443551	381306	BC055324	cDNA sequence BC055324	Mm.28152
220840_s_at	1437186_at	0.00330751	up	1.50408							0.0199839	up	1.25799	0.00890418	up	1.3188	55732	C1orf112	chromosome 1 open reading frame 112	Hs.443551	381306	BC055324	cDNA sequence BC055324	Mm.28152
218123_at	1424315_at	0.0464963	up	1.14458	0.0138198	up	1.74529	0.000154795	up	2.92683	0.00519353	up	1.78663	0.00485497	up	1.82939	56683	C21orf59	chromosome 21 open reading frame 59	Hs.5811	68001	1110004E09Rik	RIKEN cDNA 1110004E09 gene	Mm.45374
218123_at	1437682_x_at	0.0464963	up	1.14458	0.00132047	up	1.88972	0.0405255	up	2.7592	0.0101099	up	1.6273	0.0101813	up	1.6866	56683	C21orf59	chromosome 21 open reading frame 59	Hs.5811	68001	1110004E09Rik	RIKEN cDNA 1110004E09 gene	Mm.45374
1559036_at	1418021_at	0.0314901	up	1.12218				0.0331105	up	1.23389	0.027669	up	1.36395	0.0181714	up	1.62633	720 /// 721	C4A /// C4B	complement component 4A (Rodgers blood group) /// complement component 4B (Chido blood group)	Hs.534847	12268	C4b	complement component 4B (Childo blood group)	Mm.439678
226946_at	1437285_at	0.0145389	up	1.09388	0.00945726	up	1.44161				0.00982063	up	1.2889	0.0227789	up	1.40129	133686	C5orf33	chromosome 5 open reading frame 33	Hs.81907	68646	1110020G09Rik	RIKEN cDNA 1110020G09 gene	Mm.244226
226946_at	1437286_x_at	0.0145389	up	1.09388	0.00531612	up	1.7312				0.0081417	up	1.4779				133686	C5orf33	chromosome 5 open reading frame 33	Hs.81907	68646	1110020G09Rik	RIKEN cDNA 1110020G09 gene	Mm.244226
226946_at	1437287_at	0.0145389	up	1.09388				0.0280341	up	1.37675							133686	C5orf33	chromosome 5 open reading frame 33	Hs.81907	68646	1110020G09Rik	RIKEN cDNA 1110020G09 gene	Mm.244226
232038_at	1440928_at	0.00838443	up	1.24624	0.0200591	up	1.24299				0.0109994	up	1.23103	0.0150115	up	1.24783	221322	C6orf170	chromosome 6 open reading frame 170	Hs.121396	544696	D630037F22Rik	RIKEN cDNA D630037F22 gene	Mm.411188
231270_at	1421308_at	0.0207855	up	1.49556	0.00674272	up	1.73376	0.0248655	up	1.51333	0.0166958	up	1.62305	0.0204982	up	1.66763	377677	CA13	carbonic anhydrase XIII	Hs.127189	71934	Car13	carbonic anhydrase 13	Mm.158776
231270_at	1439620_at	0.0207855	up	1.49556	0.00192734	up	2.42258	0.0151784	up	1.51778	0.0139515	up	1.80186	0.0313215	up	2.19709	377677	CA13	carbonic anhydrase XIII	Hs.127189	71934	Car13	carbonic anhydrase 13	Mm.158776
231270_at	1421307_at	0.0207855	up	1.49556	0.000878748	up	2.37715	0.011437	up	1.85204							377677	CA13	carbonic anhydrase XIII	Hs.127189	71934	Car13	carbonic anhydrase 13	Mm.158776
206208_at	1418094_s_at	4.41282e-05	up	3.33516	0.000533368	up	5.09737	0.00283945	up	3.06041	0.000201545	up	4.31612	0.00315416	up	1.98451	762	CA4	carbonic anhydrase IV	Hs.89485	12351	Car4	carbonic anhydrase 4	Mm.1641
206208_at	1448949_at	4.41282e-05	up	3.33516	0.0021604	up	5.36527	8.60815e-05	up	3.41278	0.000659274	up	4.04779	0.00194551	up	3.9733	762	CA4	carbonic anhydrase IV	Hs.89485	12351	Car4	carbonic anhydrase 4	Mm.1641
206209_s_at	1418094_s_at	0.000351392	up	4.41682	0.000533368	up	5.09737	0.00283945	up	3.06041	0.000201545	up	4.31612	0.00315416	up	1.98451	762	CA4	carbonic anhydrase IV	Hs.89485	12351	Car4	carbonic anhydrase 4	Mm.1641
206209_s_at	1448949_at	0.000351392	up	4.41682	0.0021604	up	5.36527	8.60815e-05	up	3.41278	0.000659274	up	4.04779	0.00194551	up	3.9733	762	CA4	carbonic anhydrase IV	Hs.89485	12351	Car4	carbonic anhydrase 4	Mm.1641
204811_s_at	1450754_at	1.76967e-05	up	14.2892				0.0276212	up	2.88476	0.00234847	up	4.70793	0.000419206	up	5.88862	9254	CACNA2D2	calcium channel, voltage-dependent, alpha 2/delta subunit 2	Hs.476273	56808	Cacna2d2	calcium channel, voltage-dependent, alpha 2/delta subunit 2	Mm.273084
221401_at	1434785_at	0.00737863	up	1.39769	0.00219249	up	2.91288	0.000272692	up	4.44751	0.000549612	up	4.19547	0.0026747	up	3.17133	27091	CACNG5	calcium channel, voltage-dependent, gamma subunit 5	Hs.278907	140723	Cacng5	calcium channel, voltage-dependent, gamma subunit 5	Mm.87663
210244_at	1419691_at	0.00252807	up	1.25211	0.00883546	up	5.93207	5.0779e-05	up	6.99989	0.000754138	up	6.08345	0.00499043	up	4.79454	820	CAMP	cathelicidin antimicrobial peptide	Hs.51120	12796	Camp	cathelicidin antimicrobial peptide	Mm.3834
232362_at	1454121_x_at	0.0198401	up	1.21007							0.0151917	up	1.29887	0.0167528	up	1.47441	343099	CCDC18	coiled-coil domain containing 18	Hs.716682	73254	Ccdc18	coiled-coil domain containing 18	Mm.441231
232362_at	1432113_at	0.0198401	up	1.21007	0.00948186	up	1.11403										343099	CCDC18	coiled-coil domain containing 18	Hs.716682	73254	Ccdc18	coiled-coil domain containing 18	Mm.441231
234995_at	1427031_s_at	0.0127377	up	1.51204	0.00707571	up	2.10907	0.00307809	up	1.55749	0.0422466	up	1.38015	0.0464907	up	1.67849	152185	CCDC52	coiled-coil domain containing 52	Hs.477144	212514	Ccdc52	coiled-coil domain containing 52	Mm.24035
203418_at	1417910_at	0.00065923	up	1.6057	0.0166721	up	1.44297				0.034802	up	1.72431	0.0423497	up	1.91183	890	CCNA2	cyclin A2	Hs.58974	12428	Ccna2	cyclin A2	Mm.4189
213226_at	1417910_at	0.000984778	up	1.38877	0.0166721	up	1.44297				0.034802	up	1.72431	0.0423497	up	1.91183	890	CCNA2	cyclin A2	Hs.58974	12428	Ccna2	cyclin A2	Mm.4189
203418_at	1417911_at	0.00065923	up	1.6057	0.0481338	up	1.32848										890	CCNA2	cyclin A2	Hs.58974	12428	Ccna2	cyclin A2	Mm.4189
213226_at	1417911_at	0.000984778	up	1.38877	0.0481338	up	1.32848										890	CCNA2	cyclin A2	Hs.58974	12428	Ccna2	cyclin A2	Mm.4189
1554283_at	1425837_a_at	0.00306061	up	1.71545	0.00231957	up	2.0588	0.00410801	up	1.83231	0.00715244	up	1.45587	0.00668535	up	1.47683	25819	CCRN4L	CCR4 carbon catabolite repression 4-like (S. cerevisiae)	Hs.639842	100047134 /// 12457	Ccrn4l /// LOC100047134	CCR4 carbon catabolite repression 4-like (S. cerevisiae) /// similar to carbon catabolite repression 4 protein homolog	Mm.86541
200910_at	1416024_x_at	0.00561495	up	1.15444							0.00542412	up	1.22841	0.0117172	up	1.39567	7203	CCT3	chaperonin containing TCP1, subunit 3 (gamma)	Hs.491494	12462	Cct3	chaperonin containing Tcp1, subunit 3 (gamma)	Mm.256034
200910_at	1459987_s_at	0.00561495	up	1.15444							0.00767986	up	1.31437	0.00472964	up	1.43803	7203	CCT3	chaperonin containing TCP1, subunit 3 (gamma)	Hs.491494	12462	Cct3	chaperonin containing Tcp1, subunit 3 (gamma)	Mm.256034
200910_at	1449645_s_at	0.00561495	up	1.15444										0.0109654	up	1.44253	7203	CCT3	chaperonin containing TCP1, subunit 3 (gamma)	Hs.491494	12462	Cct3	chaperonin containing Tcp1, subunit 3 (gamma)	Mm.256034
200910_at	1426067_x_at	0.00561495	up	1.15444				0.0447721	up	1.1518							7203	CCT3	chaperonin containing TCP1, subunit 3 (gamma)	Hs.491494	12462	Cct3	chaperonin containing Tcp1, subunit 3 (gamma)	Mm.256034
224753_at	1416802_a_at	0.00107496	up	1.30667	0.0345987	up	1.55054				0.0327405	up	1.30031	0.0295157	up	1.57933	113130	CDCA5	cell division cycle associated 5	Hs.434886	67849	Cdca5	cell division cycle associated 5	Mm.23526
224753_at	1448466_at	0.00107496	up	1.30667	0.0450861	up	1.34082							0.0270521	up	1.73118	113130	CDCA5	cell division cycle associated 5	Hs.434886	67849	Cdca5	cell division cycle associated 5	Mm.23526
221520_s_at	1436847_s_at	0.00427941	up	1.2527							0.0448509	up	1.63434	0.037516	up	2.00332	55143	CDCA8	cell division cycle associated 8	Hs.524571	52276	Cdca8	cell division cycle associated 8	Mm.28038
221520_s_at	1428480_at	0.00427941	up	1.2527	0.0263946	up	1.30627							0.0442569	up	1.71323	55143	CDCA8	cell division cycle associated 8	Hs.524571	52276	Cdca8	cell division cycle associated 8	Mm.28038
221520_s_at	1428481_s_at	0.00427941	up	1.2527	0.00412926	up	1.78453										55143	CDCA8	cell division cycle associated 8	Hs.524571	52276	Cdca8	cell division cycle associated 8	Mm.28038
204677_at	1433956_at	0.00780736	up	1.36578				0.00794628	up	1.6364	0.0185638	up	1.87104	0.00295146	up	1.35031	1003	CDH5	cadherin 5, type 2 (vascular endothelium)	Hs.76206	12562	Cdh5	cadherin 5	Mm.21767
201938_at	1426885_a_at	0.0356041	up	1.21115							0.0459739	up	1.3049	0.0427874	up	1.26092	8099	CDK2AP1	cyclin-dependent kinase 2 associated protein 1	Hs.719107	100047490 /// 13445	Cdk2ap1 /// LOC100047490	CDK2 (cyclin-dependent kinase 2)-associated protein 1 /// similar to putative oral cancer suppressor	Mm.425284
213182_x_at	1417649_at	6.98343e-05	up	3.56935	0.00257671	up	2.57695	0.00827448	up	2.15916	0.00206934	up	3.45778				1028	CDKN1C	cyclin-dependent kinase inhibitor 1C (p57, Kip2)	Hs.106070	12577	Cdkn1c	cyclin-dependent kinase inhibitor 1C (P57)	Mm.168789
213183_s_at	1417649_at	0.0059723	up	3.18294	0.00257671	up	2.57695	0.00827448	up	2.15916	0.00206934	up	3.45778				1028	CDKN1C	Cyclin-dependent kinase inhibitor 1C (p57, Kip2)	Hs.106070	12577	Cdkn1c	cyclin-dependent kinase inhibitor 1C (P57)	Mm.168789
213348_at	1417649_at	0.000122268	up	3.53647	0.00257671	up	2.57695	0.00827448	up	2.15916	0.00206934	up	3.45778				1028	CDKN1C	cyclin-dependent kinase inhibitor 1C (p57, Kip2)	Hs.106070	12577	Cdkn1c	cyclin-dependent kinase inhibitor 1C (P57)	Mm.168789
216894_x_at	1417649_at	1.60432e-05	up	3.84932	0.00257671	up	2.57695	0.00827448	up	2.15916	0.00206934	up	3.45778				1028	CDKN1C	cyclin-dependent kinase inhibitor 1C (p57, Kip2)	Hs.106070	12577	Cdkn1c	cyclin-dependent kinase inhibitor 1C (P57)	Mm.168789
219534_x_at	1417649_at	6.08735e-06	up	3.64711	0.00257671	up	2.57695	0.00827448	up	2.15916	0.00206934	up	3.45778				1028	CDKN1C	cyclin-dependent kinase inhibitor 1C (p57, Kip2)	Hs.106070	12577	Cdkn1c	cyclin-dependent kinase inhibitor 1C (P57)	Mm.168789
207828_s_at	1427161_at	0.00524395	up	1.28673	0.0330881	up	1.72387				0.00869378	up	1.53671	0.00767519	up	1.56352	1063	CENPF	centromere protein F, 350/400ka (mitosin)	Hs.497741	108000	Cenpf	centromere protein F	Mm.129746
209172_s_at	1427161_at	0.0482113	up	1.1632	0.0330881	up	1.72387				0.00869378	up	1.53671	0.00767519	up	1.56352	1063	CENPF	centromere protein F, 350/400ka (mitosin)	Hs.497741	108000	Cenpf	centromere protein F	Mm.129746
239413_at	1427496_at	0.0389448	up	1.2034	5.77504e-05	up	1.3319	0.00880645	up	1.60723	0.0269555	up	1.38449				22995	CEP152	centrosomal protein 152kDa	Hs.597323	99100	Cep152	centrosomal protein 152	Mm.330545
210416_s_at	1422747_at	0.0031566	up	1.39532	0.00320694	up	1.57456	0.00313377	up	1.3594	0.0368648	up	1.55069	0.0352429	up	1.72246	11200	CHEK2	CHK2 checkpoint homolog (S. pombe)	Hs.291363	50883	Chek2	CHK2 checkpoint homolog (S. pombe)	Mm.279308
206227_at	1457296_at	0.00318884	up	2.08501	7.89614e-05	up	28.2931	1.0907e-05	up	19.1728	3.39852e-06	up	36.6109	0.000700659	up	28.925	8483	CILP	cartilage intermediate layer protein, nucleotide pyrophosphohydrolase	Hs.442180	214425	Cilp	cartilage intermediate layer protein, nucleotide pyrophosphohydrolase	Mm.138455
204170_s_at	1417458_s_at	0.0233035	up	1.21072	0.00409036	up	1.68076				0.0322431	up	1.52489	0.00724461	up	1.68745	1164	CKS2	CDC28 protein kinase regulatory subunit 2	Hs.83758	66197	Cks2	CDC28 protein kinase regulatory subunit 2	Mm.222228
204170_s_at	1417457_at	0.0233035	up	1.21072	0.0367901	up	1.78426	0.0490265	up	1.58129				0.0133159	up	1.67607	1164	CKS2	CDC28 protein kinase regulatory subunit 2	Hs.83758	66197	Cks2	CDC28 protein kinase regulatory subunit 2	Mm.222228
206165_s_at	1438109_at	0.0303925	up	1.14824	0.0464966	up	1.63204	0.00215448	up	1.53545	0.0377342	up	1.58309				9635	CLCA2	chloride channel accessory 2	Hs.241551	229933	Clca5	chloride channel calcium activated 5	Mm.331420
205830_at	1418617_x_at	0.0266163	up	1.32732	0.00346024	up	2.02099	0.0148768	up	1.76261	0.00409037	up	1.89478	0.0229689	up	1.73287	1047	CLGN	calmegin	Hs.86368	12745	Clgn	calmegin	Mm.358581
205830_at	1457829_at	0.0266163	up	1.32732							0.03466	up	1.18907				1047	CLGN	calmegin	Hs.86368	12745	Clgn	calmegin	Mm.358581
221042_s_at	1436539_at	0.0173945	up	1.19787	0.031948	up	1.85148				0.0366227	up	1.19026	0.0398805	up	1.32811	79789	CLMN	calmin (calponin-like, transmembrane)	Hs.301478	94040	Clmn	calmin	Mm.244078
221042_s_at	1451656_at	0.0173945	up	1.19787										0.016623	up	1.29101	79789	CLMN	calmin (calponin-like, transmembrane)	Hs.301478	94040	Clmn	calmin	Mm.244078
221042_s_at	1425321_a_at	0.0173945	up	1.19787	0.00435376	up	1.83532				0.026254	up	1.13459				79789	CLMN	calmin (calponin-like, transmembrane)	Hs.301478	94040	Clmn	calmin	Mm.244078
221042_s_at	1429166_s_at	0.0173945	up	1.19787	0.00984261	up	2.36139										79789	CLMN	calmin (calponin-like, transmembrane)	Hs.301478	94040	Clmn	calmin	Mm.244078
222874_s_at	1448455_at	0.0355128	up	1.22464							0.048934	up	1.47901	0.0289188	up	1.71135	2055	CLN8	ceroid-lipofuscinosis, neuronal 8 (epilepsy, progressive with mental retardation)	Hs.127675	26889	Cln8	ceroid-lipofuscinosis, neuronal 8	Mm.254027
222874_s_at	1448456_at	0.0355128	up	1.22464	0.0119982	up	1.27009										2055	CLN8	ceroid-lipofuscinosis, neuronal 8 (epilepsy, progressive with mental retardation)	Hs.127675	26889	Cln8	ceroid-lipofuscinosis, neuronal 8	Mm.254027
222874_s_at	1459992_x_at	0.0355128	up	1.22464	0.0190367	up	1.43895										2055	CLN8	ceroid-lipofuscinosis, neuronal 8 (epilepsy, progressive with mental retardation)	Hs.127675	26889	Cln8	ceroid-lipofuscinosis, neuronal 8	Mm.254027
218111_s_at	1426662_at	0.00489019	up	1.30618	0.00103917	up	1.60215	0.0141363	up	1.27852				0.0247776	up	1.58115	55907	CMAS	cytidine monophosphate N-acetylneuraminic acid synthetase	Hs.311346	12764	Cmas	cytidine monophospho-N-acetylneuraminic acid synthetase	Mm.3820
230045_at	1435165_at	0.00707874	up	1.23846	0.00365827	up	1.91855	0.0296371	up	1.23735	0.000253499	up	1.29642	0.000754011	up	1.62102	6900	CNTN2	contactin 2 (axonal)	Hs.519220	21367	Cntn2	contactin 2	Mm.477739
1556499_s_at	1455494_at	2.27922e-05	up	5.66308	0.0307223	up	3.25003	2.10896e-05	up	4.23057	0.00145491	up	4.92318	0.00102349	up	5.09045	1277	COL1A1	collagen, type I, alpha 1	Hs.172928	12842	Col1a1	collagen, type I, alpha 1	Mm.277735
202310_s_at	1455494_at	9.89948e-05	up	4.64826	0.0307223	up	3.25003	2.10896e-05	up	4.23057	0.00145491	up	4.92318	0.00102349	up	5.09045	1277	COL1A1	collagen, type I, alpha 1	Hs.172928	12842	Col1a1	collagen, type I, alpha 1	Mm.277735
202311_s_at	1455494_at	0.000287021	up	2.10576	0.0307223	up	3.25003	2.10896e-05	up	4.23057	0.00145491	up	4.92318	0.00102349	up	5.09045	1277	COL1A1	collagen, type I, alpha 1	Hs.172928	12842	Col1a1	collagen, type I, alpha 1	Mm.277735
213428_s_at	1448590_at	0.00367101	up	1.32745	0.0373748	up	2.18996	0.00577995	up	1.44394	0.0122675	up	1.50353				1291	COL6A1	collagen, type VI, alpha 1	Hs.474053	12833	Col6a1	collagen, type VI, alpha 1	Mm.2509
204724_s_at	1460693_a_at	0.00229419	up	1.37558	0.0164475	up	2.02387				0.0236269	up	2.06485	0.0124085	up	2.67219	1299	COL9A3	collagen, type IX, alpha 3	Hs.716639	12841	Col9a3	collagen, type IX, alpha 3	Mm.141312
205713_s_at	1419527_at	0.0129041	up	1.29597	0.00033925	up	4.12193	2.9798e-05	up	4.41478	1.03739e-05	up	3.60409	0.00380481	up	1.95476	1311	COMP	cartilage oligomeric matrix protein	Hs.1584	12845	Comp	cartilage oligomeric matrix protein	Mm.45071
213379_at	1452791_at	0.0257039	up	1.18904	0.00631213	up	1.70076				0.0214478	up	1.41629	0.00623009	up	1.53394	27235	COQ2	coenzyme Q2 homolog, prenyltransferase (yeast)	Hs.144304	71883	Coq2	coenzyme Q2 homolog, prenyltransferase (yeast)	Mm.260661
206100_at	1453009_at	0.0369904	up	1.14349	0.000367653	up	2.98039	0.0299527	up	1.56747	0.00152108	up	1.5646	0.00104412	up	1.53284	1368	CPM		Hs.654387	70574	Cpm	carboxypeptidase M	Mm.339332
206100_at	1429413_at	0.0369904	up	1.14349	0.0228363	up	2.75813				0.0115825	up	2.51952	0.00281843	up	1.48483	1368	CPM		Hs.654387	70574	Cpm	carboxypeptidase M	Mm.339332
204920_at	1455540_at	0.0208064	up	1.29765	0.00967809	up	2.89127	0.00361213	up	2.31419	0.000434932	up	1.98366	0.0114341	up	1.7254	1373	CPS1	carbamoyl-phosphate synthetase 1, mitochondrial	Hs.149252	227231	Cps1	carbamoyl-phosphate synthetase 1	Mm.343942
217564_s_at	1455540_at	0.00375152	up	1.2821	0.00967809	up	2.89127	0.00361213	up	2.31419	0.000434932	up	1.98366	0.0114341	up	1.7254	1373	CPS1	carbamoyl-phosphate synthetase 1, mitochondrial	Hs.149252	227231	Cps1	carbamoyl-phosphate synthetase 1	Mm.343942
209283_at	1416455_a_at	0.00145416	up	1.5027	0.00360111	up	1.54178	0.0051221	up	1.8475	0.00872127	up	1.55985	0.00509123	up	1.57837	1410	CRYAB	crystallin, alpha B	Hs.408767	12955	Cryab	crystallin, alpha B	Mm.178
209283_at	1434369_a_at	0.00145416	up	1.5027				0.0480603	up	1.91896	0.00027815	up	1.62501	0.012309	up	1.9488	1410	CRYAB	crystallin, alpha B	Hs.408767	12955	Cryab	crystallin, alpha B	Mm.178
209101_at	1416953_at	0.000415964	up	1.60454	0.0302616	up	3.14295	0.00486026	up	2.17418	0.0321496	up	2.57253	0.00314351	up	3.79885	1490	CTGF	connective tissue growth factor	Hs.591346	14219	Ctgf	connective tissue growth factor	Mm.393058
206085_s_at	1426243_at	0.0105131	up	1.11755	0.000293968	up	3.12896	0.00238759	up	3.42075	0.00361634	up	2.86838	0.00353689	up	3.35841	1491	CTH	cystathionase (cystathionine gamma-lyase)	Hs.19904	107869	Cth	cystathionase (cystathionine gamma-lyase)	Mm.28301
209774_x_at	1419209_at	0.0380125	up	1.42429	0.00121429	up	1.91605				0.0459246	up	1.22825	0.0422275	up	1.5005	2920	CXCL2	chemokine (C-X-C motif) ligand 2	Hs.75765	14825	Cxcl1	chemokine (C-X-C motif) ligand 1	Mm.21013
209774_x_at	1441855_x_at	0.0380125	up	1.42429	0.0307586	up	2.19077							0.0248012	up	1.46953	2920	CXCL2	chemokine (C-X-C motif) ligand 2	Hs.75765	14825	Cxcl1	chemokine (C-X-C motif) ligand 1	Mm.21013
209774_x_at	1457644_s_at	0.0380125	up	1.42429	0.0154738	up	2.17122										2920	CXCL2	chemokine (C-X-C motif) ligand 2	Hs.75765	14825	Cxcl1	chemokine (C-X-C motif) ligand 1	Mm.21013
202435_s_at	1416612_at	0.00195549	up	1.8725	0.00121028	up	2.18155	0.0326994	up	1.48422	0.0483354	up	1.28745				1545	CYP1B1	cytochrome P450, family 1, subfamily B, polypeptide 1	Hs.154654	13078	Cyp1b1	cytochrome P450, family 1, subfamily b, polypeptide 1	Mm.214016
202436_s_at	1416612_at	0.000525901	up	1.78872	0.00121028	up	2.18155	0.0326994	up	1.48422	0.0483354	up	1.28745				1545	CYP1B1	cytochrome P450, family 1, subfamily B, polypeptide 1	Hs.154654	13078	Cyp1b1	cytochrome P450, family 1, subfamily b, polypeptide 1	Mm.214016
202437_s_at	1416612_at	0.000684406	up	2.02241	0.00121028	up	2.18155	0.0326994	up	1.48422	0.0483354	up	1.28745				1545	CYP1B1	cytochrome P450, family 1, subfamily B, polypeptide 1	Hs.154654	13078	Cyp1b1	cytochrome P450, family 1, subfamily b, polypeptide 1	Mm.214016
202435_s_at	1416613_at	0.00195549	up	1.8725	0.00406241	up	1.66137										1545	CYP1B1	cytochrome P450, family 1, subfamily B, polypeptide 1	Hs.154654	13078	Cyp1b1	cytochrome P450, family 1, subfamily b, polypeptide 1	Mm.214016
202436_s_at	1416613_at	0.000525901	up	1.78872	0.00406241	up	1.66137										1545	CYP1B1	cytochrome P450, family 1, subfamily B, polypeptide 1	Hs.154654	13078	Cyp1b1	cytochrome P450, family 1, subfamily b, polypeptide 1	Mm.214016
202437_s_at	1416613_at	0.000684406	up	2.02241	0.00406241	up	1.66137										1545	CYP1B1	cytochrome P450, family 1, subfamily B, polypeptide 1	Hs.154654	13078	Cyp1b1	cytochrome P450, family 1, subfamily b, polypeptide 1	Mm.214016
205417_s_at	1426778_at	0.00406614	up	1.19685	0.0064174	up	1.55254	0.0184462	up	1.33393	0.00179177	up	1.57995	0.00597525	up	1.69892	1605	DAG1	dystroglycan 1 (dystrophin-associated glycoprotein 1)	Hs.76111	13138	Dag1	dystroglycan 1	Mm.7524
224911_s_at	1437635_at	0.0362283	up	1.15518				0.000198963	up	1.74109	0.012927	up	1.5461	0.0175026	up	1.63296	131566	DCBLD2	discoidin, CUB and LCCL domain containing 2	Hs.203691	73379	Dcbld2	discoidin, CUB and LCCL domain containing 2	Mm.373589
224911_s_at	1449891_a_at	0.0362283	up	1.15518	0.0173372	up	1.31698				0.00964206	up	1.14228				131566	DCBLD2	discoidin, CUB and LCCL domain containing 2	Hs.203691	73379	Dcbld2	discoidin, CUB and LCCL domain containing 2	Mm.373589
209094_at	1429298_at	0.000518323	up	1.61312	0.000543686	up	2.01726	6.92774e-05	up	2.33317	3.03835e-05	up	1.5278	0.00682311	up	1.67567	23576	DDAH1	dimethylarginine dimethylaminohydrolase 1	Hs.379858	69219	Ddah1	dimethylarginine dimethylaminohydrolase 1	Mm.234247
209094_at	1454995_at	0.000518323	up	1.61312	0.0026259	up	2.03813	0.000153812	up	2.07777	0.00262335	up	1.49492	0.00226443	up	1.47644	23576	DDAH1	dimethylarginine dimethylaminohydrolase 1	Hs.379858	69219	Ddah1	dimethylarginine dimethylaminohydrolase 1	Mm.234247
243711_at	1429298_at	5.55219e-05	up	2.2874	0.000543686	up	2.01726	6.92774e-05	up	2.33317	3.03835e-05	up	1.5278	0.00682311	up	1.67567	23576	DDAH1	dimethylarginine dimethylaminohydrolase 1	Hs.379858	69219	Ddah1	dimethylarginine dimethylaminohydrolase 1	Mm.234247
243711_at	1454995_at	5.55219e-05	up	2.2874	0.0026259	up	2.03813	0.000153812	up	2.07777	0.00262335	up	1.49492	0.00226443	up	1.47644	23576	DDAH1	dimethylarginine dimethylaminohydrolase 1	Hs.379858	69219	Ddah1	dimethylarginine dimethylaminohydrolase 1	Mm.234247
218943_s_at	1436562_at	1.2368e-05	up	4.34462	0.0039903	up	2.114	0.00564131	up	1.64492	0.00889483	up	2.10071	0.0154207	up	2.24957	23586	DDX58	DEAD (Asp-Glu-Ala-Asp) box polypeptide 58	Hs.190622	230073	Ddx58	DEAD (Asp-Glu-Ala-Asp) box polypeptide 58	Mm.86382
222793_at	1436562_at	0.000442718	up	3.6877	0.0039903	up	2.114	0.00564131	up	1.64492	0.00889483	up	2.10071	0.0154207	up	2.24957	23586	DDX58	DEAD (Asp-Glu-Ala-Asp) box polypeptide 58	Hs.190622	230073	Ddx58	DEAD (Asp-Glu-Ala-Asp) box polypeptide 58	Mm.86382
242961_x_at	1436562_at	4.31986e-05	up	3.11882	0.0039903	up	2.114	0.00564131	up	1.64492	0.00889483	up	2.10071	0.0154207	up	2.24957	23586	DDX58	DEAD (Asp-Glu-Ala-Asp) box polypeptide 58	Hs.190622	230073	Ddx58	DEAD (Asp-Glu-Ala-Asp) box polypeptide 58	Mm.86382
218943_s_at	1456890_at	1.2368e-05	up	4.34462				0.00691577	up	1.31451							23586	DDX58	DEAD (Asp-Glu-Ala-Asp) box polypeptide 58	Hs.190622	230073	Ddx58	DEAD (Asp-Glu-Ala-Asp) box polypeptide 58	Mm.86382
222793_at	1456890_at	0.000442718	up	3.6877				0.00691577	up	1.31451							23586	DDX58	DEAD (Asp-Glu-Ala-Asp) box polypeptide 58	Hs.190622	230073	Ddx58	DEAD (Asp-Glu-Ala-Asp) box polypeptide 58	Mm.86382
242961_x_at	1456890_at	4.31986e-05	up	3.11882				0.00691577	up	1.31451							23586	DDX58	DEAD (Asp-Glu-Ala-Asp) box polypeptide 58	Hs.190622	230073	Ddx58	DEAD (Asp-Glu-Ala-Asp) box polypeptide 58	Mm.86382
218986_s_at	1451777_at	0.000359204	up	2.4377	0.0273025	up	4.58927	0.00364908	up	3.04985	0.00471947	up	3.93879	0.00487669	up	4.75162	55601	DDX60	DEAD (Asp-Glu-Ala-Asp) box polypeptide 60	Hs.591710	234311	Ddx60	DEAD (Asp-Glu-Ala-Asp) box polypeptide 60	Mm.275233
218986_s_at	1439114_at	0.000359204	up	2.4377	0.0033605	up	3.42558				0.00122782	up	4.14431	0.000379764	up	4.76362	55601	DDX60	DEAD (Asp-Glu-Ala-Asp) box polypeptide 60	Hs.591710	234311	Ddx60	DEAD (Asp-Glu-Ala-Asp) box polypeptide 60	Mm.275233
238917_s_at	1455340_at	0.0181864	up	1.08231	3.76003e-05	up	2.58503	0.000253325	up	1.94835	0.000816688	up	2.17081	0.00126373	up	2.25629	160518	DENND5B	DENN/MADD domain containing 5B	Hs.118166	320560	Dennd5b	DENN/MADD domain containing 5B	Mm.426874
218858_at	1451348_at	0.000717765	up	1.74619	0.0148495	up	3.01457	0.000418876	up	2.11484	0.00326725	up	1.66542	0.00476195	up	1.69389	64798	DEPDC6	DEP domain containing 6	Hs.112981	97998	Depdc6	DEP domain containing 6	Mm.295397
218858_at	1428622_at	0.000717765	up	1.74619	0.0286321	up	1.59754	0.0107887	up	1.64647	0.0126028	up	1.78079				64798	DEPDC6	DEP domain containing 6	Hs.112981	97998	Depdc6	DEP domain containing 6	Mm.295397
218858_at	1443579_s_at	0.000717765	up	1.74619	0.0426632	up	1.74518	0.0120081	up	1.78889							64798	DEPDC6	DEP domain containing 6	Hs.112981	97998	Depdc6	DEP domain containing 6	Mm.295397
218858_at	1453571_at	0.000717765	up	1.74619	0.0238373	up	1.64503	0.000528798	up	1.61617							64798	DEPDC6	DEP domain containing 6	Hs.112981	97998	Depdc6	DEP domain containing 6	Mm.295397
209560_s_at	1449939_s_at	0.0117245	up	1.29717	0.00719392	up	1.4984				0.0424719	up	1.51439	0.0260654	up	1.72207	8788	DLK1	delta-like 1 homolog (Drosophila)	Hs.533717	13386	Dlk1	delta-like 1 homolog (Drosophila)	Mm.157069
224215_s_at	1419204_at	0.000450199	up	1.74399				0.0236157	up	1.25995	0.000106086	up	1.2389	0.00821114	up	1.24681	28514	DLL1	delta-like 1 (Drosophila)	Hs.379912	13388	Dll1	delta-like 1 (Drosophila)	Mm.4875
213647_at	1452210_at	0.00551292	up	1.318	0.027529	up	1.52924				0.020526	up	1.61446	0.00354177	up	1.75765	1763	DNA2	DNA replication helicase 2 homolog (yeast)	Hs.532446	327762	Dna2	DNA replication helicase 2 homolog (yeast)	Mm.21492
213647_at	1457909_at	0.00551292	up	1.318							0.0315748	up	1.33415	0.00953002	up	1.52162	1763	DNA2	DNA replication helicase 2 homolog (yeast)	Hs.532446	327762	Dna2	DNA replication helicase 2 homolog (yeast)	Mm.21492
242591_at	1434594_at	0.0165268	up	1.19758				0.000190624	up	2.0808	0.00670623	up	1.70741	0.017189	up	1.89346	25981	DNAH1	Dynein, axonemal, heavy chain 1	Hs.655469	110084	Dnahc1	dynein, axonemal, heavy chain 1	Mm.101811
215840_at	1438763_at	0.0163107	up	1.16296	0.00018504	up	3.16586				3.20294e-05	up	2.36321	0.00062223	up	2.93573	146754	DNAH2	dynein, axonemal, heavy chain 2	Hs.367649	327954	Dnahc2	dynein, axonemal, heavy chain 2	Mm.247478
1554334_a_at	1418591_at	0.00152218	up	1.48958	0.00154988	up	1.767	0.0182088	up	1.53114	0.00540343	up	1.50949	0.0102067	up	1.53155	55466	DNAJA4	DnaJ (Hsp40) homolog, subfamily A, member 4	Hs.513053	58233	Dnaja4	DnaJ (Hsp40) homolog, subfamily A, member 4	Mm.28437
1554334_a_at	1434196_at	0.00152218	up	1.48958	0.0109227	up	1.65523	0.00445642	up	1.62303							55466	DNAJA4	DnaJ (Hsp40) homolog, subfamily A, member 4	Hs.513053	58233	Dnaja4	DnaJ (Hsp40) homolog, subfamily A, member 4	Mm.28437
1554334_a_at	1418592_at	0.00152218	up	1.48958				0.0117647	up	1.2779							55466	DNAJA4	DnaJ (Hsp40) homolog, subfamily A, member 4	Hs.513053	58233	Dnaja4	DnaJ (Hsp40) homolog, subfamily A, member 4	Mm.28437
215116_s_at	1460365_a_at	0.0192626	up	1.3461	0.0496072	up	1.44318				0.00100901	up	1.58101	0.00318024	up	1.56312	1759	DNM1	dynamin 1	Hs.522413	13429	Dnm1	dynamin 1	Mm.44736
220668_s_at	1418351_a_at	0.00371077	up	1.36941	0.00159028	up	1.36034	0.0340101	up	1.33469				0.00511778	up	1.43334	1789	DNMT3B	DNA (cytosine-5-)-methyltransferase 3 beta	Hs.643024	13436	Dnmt3b	DNA methyltransferase 3B	Mm.89772
220668_s_at	1449052_a_at	0.00371077	up	1.36941	0.0334653	up	1.58864	0.019427	up	1.47977							1789	DNMT3B	DNA (cytosine-5-)-methyltransferase 3 beta	Hs.643024	13436	Dnmt3b	DNA methyltransferase 3B	Mm.89772
225633_at	1455468_at	0.00458441	up	1.32552	0.0249733	up	1.51498	0.0138247	up	1.57162	0.0382575	up	1.29052				147991	DPY19L3	dpy-19-like 3 (C. elegans)	Hs.194392	233115	Dpy19l3	dpy-19-like 3 (C. elegans)	Mm.257808
225633_at	1437858_at	0.00458441	up	1.32552				0.00984909	up	1.26662							147991	DPY19L3	dpy-19-like 3 (C. elegans)	Hs.194392	233115	Dpy19l3	dpy-19-like 3 (C. elegans)	Mm.257808
218627_at	1424524_at	0.0265412	up	1.18853	0.000863728	up	1.64332							0.00759876	up	1.65854	55332	DRAM	damage-regulated autophagy modulator	Hs.525634	71712	1200002N14Rik	RIKEN cDNA 1200002N14 gene	Mm.35450
219000_s_at	1452912_at	0.00136301	up	1.61218	0.00583367	up	1.96558	0.0464986	up	1.58482	0.00262302	up	1.52726				79075	DSCC1	defective in sister chromatid cohesion 1 homolog (S. cerevisiae)	Hs.315167	72107	Dscc1	defective in sister chromatid cohesion 1 homolog (S. cerevisiae)	Mm.277084
218585_s_at	1434695_at	0.000737964	up	1.27566	0.00966957	up	1.81752	0.0356304	up	1.99948	0.030316	up	1.9287	0.0112432	up	2.11909	51514	DTL	denticleless homolog (Drosophila)	Hs.656473	76843	Dtl	denticleless homolog (Drosophila)	Mm.189102
222680_s_at	1434695_at	0.000170731	up	1.40712	0.00966957	up	1.81752	0.0356304	up	1.99948	0.030316	up	1.9287	0.0112432	up	2.11909	51514	DTL	denticleless homolog (Drosophila)	Hs.656473	76843	Dtl	denticleless homolog (Drosophila)	Mm.189102
218585_s_at	1456652_at	0.000737964	up	1.27566				0.00878663	up	1.44849	0.0420224	up	1.3917	0.0115687	up	1.5331	51514	DTL	denticleless homolog (Drosophila)	Hs.656473	76843	Dtl	denticleless homolog (Drosophila)	Mm.189102
222680_s_at	1456652_at	0.000170731	up	1.40712				0.00878663	up	1.44849	0.0420224	up	1.3917	0.0115687	up	1.5331	51514	DTL	denticleless homolog (Drosophila)	Hs.656473	76843	Dtl	denticleless homolog (Drosophila)	Mm.189102
218585_s_at	1430228_at	0.000737964	up	1.27566										0.0318558	up	1.46636	51514	DTL	denticleless homolog (Drosophila)	Hs.656473	76843	Dtl	denticleless homolog (Drosophila)	Mm.189102
222680_s_at	1430228_at	0.000170731	up	1.40712										0.0318558	up	1.46636	51514	DTL	denticleless homolog (Drosophila)	Hs.656473	76843	Dtl	denticleless homolog (Drosophila)	Mm.189102
225415_at	1439825_at	0.00102681	up	1.51602				0.0302753	up	1.52688	0.0415464	up	1.62791	0.0383132	up	1.70278	151636	DTX3L	deltex 3-like (Drosophila)	Hs.518201	209200	Dtx3l	deltex 3-like (Drosophila)	Mm.390852
205777_at	1454737_at	0.0154157	up	1.60076	0.00963066	up	1.54053				0.0235154	up	1.23044	0.0402434	up	1.59974	1852	DUSP9	dual specificity phosphatase 9	Hs.719154	75590	Dusp9	dual specificity phosphatase 9	Mm.16479
200703_at	1448682_at	0.00829828	up	1.1002				0.0381998	up	1.30471							8655	DYNLL1	dynein, light chain, LC8-type 1	Hs.5120	56455	Dynll1	dynein light chain LC8-type 1	Mm.256858
200703_at	1456125_a_at	0.00829828	up	1.1002	0.022091	up	1.28547	0.00505669	up	1.32221	0.0487772	up	1.09847				8655	DYNLL1	dynein, light chain, LC8-type 1	Hs.5120	56455 /// 627788	Dynll1 /// EG627788	dynein light chain LC8-type 1 /// predicted gene, EG627788	Mm.256858
200703_at	1417339_a_at	0.00829828	up	1.1002	0.00230425	up	1.31416	0.00523549	up	1.36342							8655	DYNLL1	dynein, light chain, LC8-type 1	Hs.5120	56455 /// 627788	Dynll1 /// EG627788	dynein light chain LC8-type 1 /// predicted gene, EG627788	Mm.256858
229106_at	1418258_s_at	0.00393847	up	1.38226							0.0148636	up	1.17997	0.00862251	up	1.2542	140735	DYNLL2	dynein, light chain, LC8-type 2	Hs.514368	68097	Dynll2	dynein light chain LC8-type 2	Mm.246436
229106_at	1418371_at	0.00393847	up	1.38226				0.0192895	up	1.29287							140735	DYNLL2	dynein, light chain, LC8-type 2	Hs.514368	68097	Dynll2	dynein light chain LC8-type 2	Mm.246436
207231_at	1454878_at	0.00968212	up	1.52952	0.0117147	up	1.59911	0.0156647	up	1.4447				0.00805157	up	1.78153	9666	DZIP3	DAZ interacting protein 3, zinc finger	Hs.409210	224170	Dzip3	DAZ interacting protein 3, zinc finger	Mm.275138
207232_s_at	1454878_at	0.00432087	up	1.26414	0.0117147	up	1.59911	0.0156647	up	1.4447				0.00805157	up	1.78153	9666	DZIP3	DAZ interacting protein 3, zinc finger	Hs.409210	224170	Dzip3	DAZ interacting protein 3, zinc finger	Mm.275138
213186_at	1454878_at	0.0127578	up	1.37259	0.0117147	up	1.59911	0.0156647	up	1.4447				0.00805157	up	1.78153	9666	DZIP3	DAZ interacting protein 3, zinc finger	Hs.409210	224170	Dzip3	DAZ interacting protein 3, zinc finger	Mm.275138
203957_at	1448835_at	0.0149203	up	1.10198	0.0215615	up	1.34346				0.017727	up	1.3395	0.0126344	up	1.70974	1876	E2F6	E2F transcription factor 6	Hs.603093	50496	E2f6	E2F transcription factor 6	Mm.23296
227242_s_at	1452751_at	0.0470105	up	1.17447	0.00469258	up	1.7715	0.00877586	up	1.44771				0.00211769	up	1.55144	253738	EBF3	early B-cell factor 3	Hs.591374	13593	Ebf3	early B-cell factor 3	Mm.258708
209365_s_at	1448613_at	0.000382612	up	1.80338	0.0057667	up	3.46486	0.000383901	up	2.09988	0.00602041	up	1.9003				1893	ECM1	extracellular matrix protein 1	Hs.81071	13601	Ecm1	extracellular matrix protein 1	Mm.3433
204211_x_at	1440866_at	0.0380662	up	1.31856							0.0017838	up	1.59928	0.00183455	up	1.71102	5610	EIF2AK2	eukaryotic translation initiation factor 2-alpha kinase 2	Hs.131431	19106	Eif2ak2	eukaryotic translation initiation factor 2-alpha kinase 2	Mm.378990
204211_x_at	1422005_at	0.0380662	up	1.31856	0.00053446	up	1.14941							0.00501981	up	1.40389	5610	EIF2AK2	eukaryotic translation initiation factor 2-alpha kinase 2	Hs.131431	19106	Eif2ak2	eukaryotic translation initiation factor 2-alpha kinase 2	Mm.378990
204975_at	1425272_at	0.00300997	up	1.5571	0.00379913	up	1.81474	0.0239332	up	1.63655				0.00333536	up	1.52334	2013	EMP2	epithelial membrane protein 2	Hs.531561	13731	Emp2	epithelial membrane protein 2	Mm.246009
225078_at	1425272_at	0.0127806	up	1.29543	0.00379913	up	1.81474	0.0239332	up	1.63655				0.00333536	up	1.52334	2013	EMP2	epithelial membrane protein 2	Hs.531561	13731	Emp2	epithelial membrane protein 2	Mm.246009
225079_at	1425272_at	0.00661037	up	1.30467	0.00379913	up	1.81474	0.0239332	up	1.63655				0.00333536	up	1.52334	2013	EMP2	epithelial membrane protein 2	Hs.531561	13731	Emp2	epithelial membrane protein 2	Mm.246009
238500_at	1425272_at	0.00187916	up	1.19162	0.00379913	up	1.81474	0.0239332	up	1.63655				0.00333536	up	1.52334	2013	EMP2	epithelial membrane protein 2	Hs.531561	13731	Emp2	epithelial membrane protein 2	Mm.246009
204975_at	1433670_at	0.00300997	up	1.5571	0.00593227	up	2.52788	0.00387873	up	1.74916	0.0253922	up	1.44111				2013	EMP2	epithelial membrane protein 2	Hs.531561	13731	Emp2	epithelial membrane protein 2	Mm.246009
225078_at	1433670_at	0.0127806	up	1.29543	0.00593227	up	2.52788	0.00387873	up	1.74916	0.0253922	up	1.44111				2013	EMP2	epithelial membrane protein 2	Hs.531561	13731	Emp2	epithelial membrane protein 2	Mm.246009
225079_at	1433670_at	0.00661037	up	1.30467	0.00593227	up	2.52788	0.00387873	up	1.74916	0.0253922	up	1.44111				2013	EMP2	epithelial membrane protein 2	Hs.531561	13731	Emp2	epithelial membrane protein 2	Mm.246009
238500_at	1433670_at	0.00187916	up	1.19162	0.00593227	up	2.52788	0.00387873	up	1.74916	0.0253922	up	1.44111				2013	EMP2	epithelial membrane protein 2	Hs.531561	13731	Emp2	epithelial membrane protein 2	Mm.246009
209392_at	1415894_at	0.00934856	up	1.32424	0.000760693	up	4.21505	0.00196609	up	1.76798	0.00325907	up	2.85527	0.00224431	up	2.77057	5168	ENPP2	ectonucleotide pyrophosphatase/phosphodiesterase 2	Hs.190977	18606	Enpp2	ectonucleotide pyrophosphatase/phosphodiesterase 2	Mm.250256
209392_at	1448136_at	0.00934856	up	1.32424	0.000736435	up	4.69443	0.010288	up	1.95715	0.000167654	up	3.57005	1.52583e-05	up	3.80842	5168	ENPP2	ectonucleotide pyrophosphatase/phosphodiesterase 2	Hs.190977	18606	Enpp2	ectonucleotide pyrophosphatase/phosphodiesterase 2	Mm.250256
223253_at	1450380_at	0.0053189	up	1.46624	0.0296921	up	1.40166	0.00465456	up	1.17157	0.00682237	up	1.42345	0.00497569	up	1.65533	54749	EPDR1	ependymin related protein 1 (zebrafish)	Hs.563491	105298	Epdr1	ependymin related protein 1 (zebrafish)	Mm.275054
223253_at	1460074_x_at	0.0053189	up	1.46624							0.0197055	up	1.38902	0.00770419	up	1.78546	54749	EPDR1	ependymin related protein 1 (zebrafish)	Hs.563491	105298	Epdr1	ependymin related protein 1 (zebrafish)	Mm.275054
205767_at	1419431_at	0.0304698	up	1.15927	0.00133525	up	6.22838	0.0167132	up	2.56981	0.000526699	up	5.31599	0.000178155	up	9.06925	2069	EREG	epiregulin	Hs.115263	13874	Ereg	epiregulin	Mm.4791
213365_at	1438172_x_at	0.0131512	up	1.25092				0.0449588	up	1.58933	0.0241537	up	1.36299	0.035457	up	1.45177	112479	ERI2	exoribonuclease 2	Hs.248437	71151	Exod1	exonuclease domain containing 1	Mm.274160
222603_at	1433702_at	0.0383171	up	1.16998	0.0087915	up	1.97324	0.00754043	up	1.50203				0.0295867	up	1.24745	79956	ERMP1	endoplasmic reticulum metallopeptidase 1	Hs.591078	226090	Ermp1	endoplasmic reticulum metallopeptidase 1	Mm.267131
208394_x_at	1449280_at	2.53377e-05	up	3.67043	0.00419832	up	2.8548	0.00814263	up	1.88029	0.0221396	up	1.77529	0.0210395	up	2.08453	11082	ESM1	endothelial cell-specific molecule 1	Hs.129944	71690	Esm1	endothelial cell-specific molecule 1	Mm.38929
219017_at	1439972_at	0.0491989	up	1.26171				0.0330548	up	1.40052	0.0464614	up	1.44255	0.0193106	up	1.62195	55500	ETNK1	ethanolamine kinase 1	Hs.29464	75320	Etnk1	ethanolamine kinase 1	Mm.272548
222262_s_at	1439972_at	0.00382361	up	1.2203				0.0330548	up	1.40052	0.0464614	up	1.44255	0.0193106	up	1.62195	55500	ETNK1	ethanolamine kinase 1	Hs.29464	75320	Etnk1	ethanolamine kinase 1	Mm.272548
204603_at	1418026_at	0.00434943	up	1.52428	0.00130829	up	1.46926				0.037858	up	1.2943	0.0394428	up	1.66183	9156	EXO1	exonuclease 1	Hs.498248	26909	Exo1	exonuclease 1	Mm.283046
226259_at	1460576_at	0.0468314	up	1.15769	0.0477929	up	1.62241	0.0366972	up	1.40538	0.0136378	up	1.32873	0.0330844	up	1.32774	54536	EXOC6	exocyst complex component 6	Hs.655657	107371	Exoc6	exocyst complex component 6	Mm.24865
226259_at	1424231_s_at	0.0468314	up	1.15769							0.0181936	up	1.1517	0.00424902	up	1.17872	54536	EXOC6	exocyst complex component 6	Hs.655657	107371	Exoc6	exocyst complex component 6	Mm.24865
214890_s_at	1437950_at	0.0208911	up	1.1719				0.00811386	up	1.68474	0.00344881	up	1.41919	0.0111582	up	1.38588	25854	FAM149A	family with sequence similarity 149, member A	Hs.357025	212326	Fam149a	family with sequence similarity 149, member A	Mm.51259
214890_s_at	1455793_at	0.0208911	up	1.1719	0.00430413	up	1.6876				0.00158131	up	1.67748	0.0128932	up	1.80622	25854	FAM149A	family with sequence similarity 149, member A	Hs.357025	212326	Fam149a	family with sequence similarity 149, member A	Mm.51259
227410_at	1426734_at	0.000261488	up	1.83026	0.00661722	up	1.82309				0.0446078	up	1.36337	0.0229602	up	1.43022	131583	FAM43A	family with sequence similarity 43, member A	Hs.708232	224093	Fam43a	family with sequence similarity 43, member A	Mm.28244
218898_at	1435076_at	0.00701202	up	1.05785				0.010043	up	1.39598	0.0479319	up	1.36737	0.0340959	up	1.48575	79850	FAM57A	family with sequence similarity 57, member A	Hs.154396	116972	Fam57a	family with sequence similarity 57, member A	Mm.188413
1568891_x_at	1439091_at	0.0404142	up	1.29156	0.0173238	up	1.5003	0.032626	up	1.61769	0.00546482	up	1.29359	0.00310115	up	1.34972	2177	FANCD2	Fanconi anemia, complementation group D2	Hs.208388	211651	Fancd2	Fanconi anemia, complementation group D2	Mm.160061
242560_at	1439091_at	0.0274015	up	1.47169	0.0173238	up	1.5003	0.032626	up	1.61769	0.00546482	up	1.29359	0.00310115	up	1.34972	2177	FANCD2	Fanconi anemia, complementation group D2	Hs.208388	211651	Fancd2	Fanconi anemia, complementation group D2	Mm.160061
1568891_x_at	1442092_at	0.0404142	up	1.29156							0.049654	up	1.2633	0.0405947	up	1.29957	2177	FANCD2	Fanconi anemia, complementation group D2	Hs.208388	211651	Fancd2	Fanconi anemia, complementation group D2	Mm.160061
242560_at	1442092_at	0.0274015	up	1.47169							0.049654	up	1.2633	0.0405947	up	1.29957	2177	FANCD2	Fanconi anemia, complementation group D2	Hs.208388	211651	Fancd2	Fanconi anemia, complementation group D2	Mm.160061
1568891_x_at	1438339_at	0.0404142	up	1.29156	0.000763472	up	2.15983	0.0048227	up	1.70604							2177	FANCD2	Fanconi anemia, complementation group D2	Hs.208388	211651	Fancd2	Fanconi anemia, complementation group D2	Mm.160061
242560_at	1438339_at	0.0274015	up	1.47169	0.000763472	up	2.15983	0.0048227	up	1.70604							2177	FANCD2	Fanconi anemia, complementation group D2	Hs.208388	211651	Fancd2	Fanconi anemia, complementation group D2	Mm.160061
221345_at	1425216_at	0.0409105	up	1.19085				0.00328278	up	1.60881	0.0393265	up	1.4029	0.00645716	up	3.33047	2867	FFAR2	free fatty acid receptor 2	Hs.248056	233079	Ffar2	free fatty acid receptor 2	Mm.97338
221345_at	1425215_at	0.0409105	up	1.19085				0.0150076	up	1.26934							2867	FFAR2	free fatty acid receptor 2	Hs.248056	233079	Ffar2	free fatty acid receptor 2	Mm.97338
1552721_a_at	1450869_at	0.00252379	up	1.25646				0.00790619	up	1.30465	0.0180555	up	1.14122	0.0342967	up	1.16185	2246	FGF1	fibroblast growth factor 1 (acidic)	Hs.483635	14164	Fgf1	fibroblast growth factor 1	Mm.241282
208240_s_at	1450869_at	0.0118103	up	1.24232				0.00790619	up	1.30465	0.0180555	up	1.14122	0.0342967	up	1.16185	2246	FGF1	fibroblast growth factor 1 (acidic)	Hs.483635	14164	Fgf1	fibroblast growth factor 1	Mm.241282
1552721_a_at	1423136_at	0.00252379	up	1.25646				0.00537863	up	1.68982				0.0449765	up	1.30682	2246	FGF1	fibroblast growth factor 1 (acidic)	Hs.483635	14164	Fgf1	fibroblast growth factor 1	Mm.241282
208240_s_at	1423136_at	0.0118103	up	1.24232				0.00537863	up	1.68982				0.0449765	up	1.30682	2246	FGF1	fibroblast growth factor 1 (acidic)	Hs.483635	14164	Fgf1	fibroblast growth factor 1	Mm.241282
207501_s_at	1440270_at	0.00824346	up	1.22111	0.00128347	up	1.83246				0.00364551	up	1.44647	0.0105232	up	1.48636	2257	FGF12	fibroblast growth factor 12	Hs.584758	14167	Fgf12	fibroblast growth factor 12	Mm.7996
214170_x_at	1424828_a_at	0.00356137	up	1.04932	8.39537e-06	up	1.47733				0.020996	up	1.44463	0.00115232	up	1.59923	2271	FH	fumarate hydratase	Hs.592490	14194	Fh1	fumarate hydratase 1	Mm.41502
212169_at	1437687_x_at	0.0460611	up	1.10593				0.0478716	up	1.33588	0.00745128	up	1.51812	0.000496677	up	1.73659	11328	FKBP9	FK506 binding protein 9, 63 kDa	Hs.103934	27055	Fkbp9	FK506 binding protein 9	Mm.20943
212169_at	1423677_at	0.0460611	up	1.10593				0.00473854	up	1.42206				0.00631623	up	1.79678	11328	FKBP9	FK506 binding protein 9, 63 kDa	Hs.103934	27055	Fkbp9	FK506 binding protein 9	Mm.20943
210316_at	1444052_at	0.00605322	up	1.43629				0.00104334	up	1.53307	0.0100197	up	1.56087	0.0100317	up	1.6974	2324	FLT4	FMS-like tyrosine kinase 4	Hs.646917	14257	Flt4	FMS-like tyrosine kinase 4	Mm.3291
205935_at	1434939_at	0.00807755	up	1.37588	0.0317692	up	1.12781	0.0129498	up	1.17024				0.0332765	up	1.21433	2294	FOXF1	forkhead box F1	Hs.155591	15227	Foxf1a	forkhead box F1a	Mm.390071
223936_s_at	1421142_s_at	0.0496522	up	1.21524							0.0429304	up	1.24787	0.0103576	up	1.24011	27086	FOXP1	forkhead box P1	Hs.431498	108655	Foxp1	forkhead box P1	Mm.234965
223936_s_at	1421141_a_at	0.0496522	up	1.21524							0.0301682	up	1.12574				27086	FOXP1	forkhead box P1	Hs.431498	108655	Foxp1	forkhead box P1	Mm.234965
223936_s_at	1438802_at	0.0496522	up	1.21524	0.00184736	up	1.39725	0.000746739	up	1.30226							27086	FOXP1	forkhead box P1	Hs.431498	108655	Foxp1	Forkhead box P1 (Foxp1), mRNA	Mm.234965
223936_s_at	1435221_at	0.0496522	up	1.21524				0.0180812	up	1.31374							27086	FOXP1	forkhead box P1	Hs.431498	108655	Foxp1	forkhead box P1	Mm.234965
223936_s_at	1435222_at	0.0496522	up	1.21524				0.000392204	up	1.62897							27086	FOXP1	forkhead box P1	Hs.431498	108655	Foxp1	forkhead box P1	Mm.234965
223936_s_at	1421140_a_at	0.0496522	up	1.21524	0.00246589	up	1.5302										27086	FOXP1	forkhead box P1	Hs.431498	108655	Foxp1	forkhead box P1	Mm.234965
223936_s_at	1443258_at	0.0496522	up	1.21524	0.0431845	up	1.12208										27086	FOXP1	forkhead box P1	Hs.431498	108655	Foxp1	forkhead box P1	Mm.234965
223936_s_at	1455242_at	0.0496522	up	1.21524	0.0413333	up	1.15539										27086	FOXP1	forkhead box P1	Hs.431498	108655	Foxp1	forkhead box P1	Mm.234965
213524_s_at	1448700_at	0.00128012	up	1.20394	0.0458623	up	2.42841	0.0490298	up	1.47773	0.0035406	up	2.90587				50486	G0S2	G0/G1switch 2	Hs.432132	14373	G0s2	G0/G1 switch gene 2	Mm.439721
208840_s_at	1423758_at	1.25323e-05	up	1.58881	0.0178297	up	1.19196				0.0380035	up	1.18509				9908	G3BP2	GTPase activating protein (SH3 domain) binding protein 2	Hs.303676	23881	G3bp2	GTPase activating protein (SH3 domain) binding protein 2	Mm.290530
208841_s_at	1423758_at	0.00546996	up	1.13657	0.0178297	up	1.19196				0.0380035	up	1.18509				9908	G3BP2	GTPase activating protein (SH3 domain) binding protein 2	Hs.303676	23881	G3bp2	GTPase activating protein (SH3 domain) binding protein 2	Mm.290530
208840_s_at	1421323_a_at	1.25323e-05	up	1.58881	0.0474071	up	1.19459	0.0110592	up	1.10935							9908	G3BP2	GTPase activating protein (SH3 domain) binding protein 2	Hs.303676	23881	G3bp2	GTPase activating protein (SH3 domain) binding protein 2	Mm.290530
208841_s_at	1421323_a_at	0.00546996	up	1.13657	0.0474071	up	1.19459	0.0110592	up	1.10935							9908	G3BP2	GTPase activating protein (SH3 domain) binding protein 2	Hs.303676	23881	G3bp2	GTPase activating protein (SH3 domain) binding protein 2	Mm.290530
208868_s_at	1416418_at	0.0499215	up	1.79222	0.0426104	up	1.65442	0.00519547	up	1.57079	0.0430341	up	1.82294	0.0463079	up	1.77056	23710	GABARAPL1	GABA(A) receptor-associated protein like 1	Hs.524250	57436	Gabarapl1	gamma-aminobutyric acid (GABA) A receptor-associated protein-like 1	Mm.14638
208868_s_at	1416419_s_at	0.0499215	up	1.79222	0.0116155	up	2.18099	0.00654623	up	1.51435	0.00511225	up	1.78997	0.00576561	up	1.83548	23710	GABARAPL1	GABA(A) receptor-associated protein like 1	Hs.524250	57436	Gabarapl1	gamma-aminobutyric acid (GABA) A receptor-associated protein-like 1	Mm.14638
208869_s_at	1416418_at	0.000110916	up	2.43967	0.0426104	up	1.65442	0.00519547	up	1.57079	0.0430341	up	1.82294	0.0463079	up	1.77056	23710	GABARAPL1	GABA(A) receptor-associated protein like 1	Hs.524250	57436	Gabarapl1	gamma-aminobutyric acid (GABA) A receptor-associated protein-like 1	Mm.14638
208869_s_at	1416419_s_at	0.000110916	up	2.43967	0.0116155	up	2.18099	0.00654623	up	1.51435	0.00511225	up	1.78997	0.00576561	up	1.83548	23710	GABARAPL1	GABA(A) receptor-associated protein like 1	Hs.524250	57436	Gabarapl1	gamma-aminobutyric acid (GABA) A receptor-associated protein-like 1	Mm.14638
211458_s_at	1416418_at	0.000106059	up	2.59136	0.0426104	up	1.65442	0.00519547	up	1.57079	0.0430341	up	1.82294	0.0463079	up	1.77056	23710 /// 23766	GABARAPL1 /// GABARAPL3	GABA(A) receptor-associated protein like 1 /// GABA(A) receptors associated protein like 3 (pseudogene)	Hs.524250	57436	Gabarapl1	gamma-aminobutyric acid (GABA) A receptor-associated protein-like 1	Mm.14638
211458_s_at	1416419_s_at	0.000106059	up	2.59136	0.0116155	up	2.18099	0.00654623	up	1.51435	0.00511225	up	1.78997	0.00576561	up	1.83548	23710 /// 23766	GABARAPL1 /// GABARAPL3	GABA(A) receptor-associated protein like 1 /// GABA(A) receptors associated protein like 3 (pseudogene)	Hs.524250	57436	Gabarapl1	gamma-aminobutyric acid (GABA) A receptor-associated protein-like 1	Mm.14638
205890_s_at	1455021_at	0.012811	up	1.27762	0.00495162	up	2.32166	0.008353	up	1.63626	4.90408e-05	up	2.26407	2.70721e-05	up	2.2041	10537 /// 2550	GABBR1 /// UBD	gamma-aminobutyric acid (GABA) B receptor, 1 /// ubiquitin D	Hs.719331	54393	Gabbr1	gamma-aminobutyric acid (GABA) B receptor, 1	Mm.32191
205890_s_at	1425595_at	0.012811	up	1.27762	0.0216596	up	1.51929				0.0146522	up	1.36112				10537 /// 2550	GABBR1 /// UBD	gamma-aminobutyric acid (GABA) B receptor, 1 /// ubiquitin D	Hs.719331	54393	Gabbr1	gamma-aminobutyric acid (GABA) B receptor, 1	Mm.32191
229724_at	1435021_at	0.0388552	up	1.10344				0.00232286	up	1.64635	0.0374634	up	1.31309	0.0354501	up	2.54095	2562	GABRB3	gamma-aminobutyric acid (GABA) A receptor, beta 3	Hs.302352	14402	Gabrb3	gamma-aminobutyric acid (GABA) A receptor, subunit beta 3	Mm.8004
229724_at	1421190_at	0.0388552	up	1.10344							0.0386292	up	1.13675				2562	GABRB3	gamma-aminobutyric acid (GABA) A receptor, beta 3	Hs.302352	14402	Gabrb3	gamma-aminobutyric acid (GABA) A receptor, subunit beta 3	Mm.8004
213280_at	1434754_at	0.00469632	up	1.24692	0.00878313	up	1.84407	0.000174469	up	1.75995	0.0169195	up	1.22886				23108	GARNL4	GTPase activating Rap/RanGAP domain-like 4	Hs.499659	380711	Garnl4	GTPase activating RANGAP domain-like 4	Mm.425690
209710_at	1428816_a_at	0.000715847	up	1.47141	0.00746141	up	2.69526	0.00169709	up	2.50372	0.0478691	up	2.57833				2624	GATA2	GATA binding protein 2	Hs.367725	14461	Gata2	GATA binding protein 2	Mm.476843
209710_at	1450333_a_at	0.000715847	up	1.47141	0.0432104	up	1.39689										2624	GATA2	GATA binding protein 2	Hs.367725	14461	Gata2	GATA binding protein 2	Mm.476843
235175_at	1418392_a_at	0.00173512	up	2.11326	0.000186957	up	3.98618	0.00242717	up	2.50183	0.0274015	up	2.81695	0.0217183	up	2.84486	115361	GBP4	guanylate binding protein 4	Hs.409925	55932	Gbp3	guanylate binding protein 3	Mm.439718
219539_at	1424300_at	0.0275642	up	1.73944	0.0138245	up	1.30509	0.0496983	up	1.39042				0.0327008	up	1.54651	79833	GEMIN6	gem (nuclear organelle) associated protein 6	Hs.143818	67242	Gemin6	gem (nuclear organelle) associated protein 6	Mm.279985
200681_at	1424109_a_at	0.00160668	up	1.10123	0.00246959	up	1.58801	0.0361258	up	1.61048	0.00836027	up	1.44195	0.00104052	up	1.39158	2739	GLO1	glyoxalase I	Hs.268849	109801	Glo1	glyoxalase 1	Mm.261984
200681_at	1424108_at	0.00160668	up	1.10123	0.00246172	up	1.86888	0.0216053	up	1.61463	0.00644573	up	1.30477				2739	GLO1	glyoxalase I	Hs.268849	109801	Glo1	glyoxalase 1	Mm.261984
200681_at	1451240_a_at	0.00160668	up	1.10123	0.0382407	up	2.1477	0.00163708	up	1.63641	0.043442	up	1.31615				2739	GLO1	glyoxalase I	Hs.268849	109801	Glo1	glyoxalase 1	Mm.261984
212959_s_at	1435335_a_at	0.00270499	up	1.34001				0.0101654	up	1.8521	0.0176635	up	1.55749	0.00886366	up	1.82891	79158	GNPTAB	N-acetylglucosamine-1-phosphate transferase, alpha and beta subunits	Hs.46850	432486	Gnptab	N-acetylglucosamine-1-phosphate transferase, alpha and beta subunits	Mm.335190
218193_s_at	1460583_at	0.0214419	up	1.54198										0.0354934	up	1.49411	51026	GOLT1B	golgi transport 1 homolog B (S. cerevisiae)	Hs.62275	66964	Golt1b	golgi transport 1 homolog B (S. cerevisiae)	Mm.3676
222552_at	1460583_at	0.0448359	up	1.13506										0.0354934	up	1.49411	51026	GOLT1B	golgi transport 1 homolog B (S. cerevisiae)	Hs.62275	66964	Golt1b	golgi transport 1 homolog B (S. cerevisiae)	Mm.3676
218193_s_at	1449859_at	0.0214419	up	1.54198				0.0330022	up	1.11357	0.0341	up	1.1642				51026	GOLT1B	golgi transport 1 homolog B (S. cerevisiae)	Hs.62275	66964	Golt1b	golgi transport 1 homolog B (S. cerevisiae)	Mm.3676
222552_at	1449859_at	0.0448359	up	1.13506				0.0330022	up	1.11357	0.0341	up	1.1642				51026	GOLT1B	golgi transport 1 homolog B (S. cerevisiae)	Hs.62275	66964	Golt1b	golgi transport 1 homolog B (S. cerevisiae)	Mm.3676
200708_at	1417715_a_at	0.0123625	up	1.11707	0.0103701	up	1.3767				0.0110391	up	1.32573	0.0277685	up	1.46813	2806	GOT2	glutamic-oxaloacetic transaminase 2, mitochondrial (aspartate aminotransferase 2)	Hs.599470	14719	Got2	glutamate oxaloacetate transaminase 2, mitochondrial	Mm.230169
214324_at	1449452_a_at	0.00748981	up	1.10148	0.0409345	up	4.62271	0.000837805	up	5.97716	0.0015518	up	3.75729				2813	GP2	glycoprotein 2 (zymogen granule membrane)	Hs.53985	67133	Gp2	glycoprotein 2 (zymogen granule membrane)	Mm.46403
225463_x_at	1424696_at	0.00711511	up	1.23635	0.0284088	up	1.44275				0.021869	up	1.32239	0.000724472	up	1.4555	653519	GPR89A	G protein-coupled receptor 89A	Hs.559115	67549	Gpr89	G protein-coupled receptor 89	Mm.46722
220642_x_at	1424696_at	0.0343745	up	1.17314	0.0284088	up	1.44275				0.021869	up	1.32239	0.000724472	up	1.4555	51463 /// 653519 /// 728932	GPR89A /// GPR89B /// GPR89C	G protein-coupled receptor 89A /// G protein-coupled receptor 89B /// G protein-coupled receptor 89C	Hs.559115	67549	Gpr89	G protein-coupled receptor 89	Mm.46722
222140_s_at	1424696_at	0.00185421	up	1.25687	0.0284088	up	1.44275				0.021869	up	1.32239	0.000724472	up	1.4555	51463 /// 653519 /// 728932	GPR89A /// GPR89B /// GPR89C	G protein-coupled receptor 89A /// G protein-coupled receptor 89B /// G protein-coupled receptor 89C	Hs.559115	67549	Gpr89	G protein-coupled receptor 89	Mm.46722
223531_x_at	1424696_at	0.00817311	up	1.22848	0.0284088	up	1.44275				0.021869	up	1.32239	0.000724472	up	1.4555	51463 /// 653519 /// 728932	GPR89A /// GPR89B /// GPR89C	G protein-coupled receptor 89A /// G protein-coupled receptor 89B /// G protein-coupled receptor 89C	Hs.559115	67549	Gpr89	G protein-coupled receptor 89	Mm.46722
227628_at	1424099_at	0.0212622	up	1.21814	0.0332779	up	1.47723	0.00869867	up	1.56233	0.0417745	up	1.29215	0.0344258	up	1.737	493869	GPX8	glutathione peroxidase 8 (putative)	Hs.289044	69590	Gpx8	glutathione peroxidase 8 (putative)	Mm.12715
206204_at	1417673_at	0.0454322	up	1.19514	0.00026427	up	3.38782	0.00044392	up	2.99358	0.001334	up	2.57723	0.000304665	up	3.14426	2888	GRB14	growth factor receptor-bound protein 14	Hs.411881	50915	Grb14	growth factor receptor bound protein 14	Mm.214554
205862_at	1439568_at	0.00405302	up	1.90121	0.00588509	up	1.57544	0.0101837	up	1.50654	0.0182387	up	1.25807	0.00319639	up	1.59986	9687	GREB1	GREB1 protein	Hs.467733	100045413 /// 268527	Greb1 /// LOC100045413	gene regulated by estrogen in breast cancer protein /// similar to Greb1 protein	Mm.466550
202554_s_at	1416842_at	0.0167199	up	1.34694	3.74385e-05	up	4.3251	0.000121515	up	2.78561	0.0102894	up	1.76474	0.0388851	up	2.41796	2947	GSTM3	glutathione S-transferase mu 3 (brain)	Hs.2006	14866	Gstm5	glutathione S-transferase, mu 5	Mm.282351
210912_x_at	1424835_at	0.0415918	up	1.09809	0.0121542	up	1.73678	0.0119196	up	1.29808	0.00103102	up	1.3999	0.0130934	up	1.52765	2948	GSTM4	glutathione S-transferase mu 4	Hs.348387	14865	Gstm4	glutathione S-transferase, mu 4	Mm.31203
243228_at	1434320_at	0.0300016	up	1.13837	0.0257133	up	1.57043	0.00528474	up	1.55664				0.0153731	up	1.64883	9329	GTF3C4	General transcription factor IIIC, polypeptide 4, 90kDa	Hs.22302 /// Hs.656646	269252	Gtf3c4	general transcription factor IIIC, polypeptide 4	Mm.26043
227711_at	1441836_x_at	3.46984e-05	up	7.19582	0.0367872	up	1.97859	0.0424662	up	1.57193	0.00104154	up	2.58333	0.00113842	up	2.70345	121355	GTSF1	gametocyte specific factor 1	Hs.524476	74174	Gtsf1	Gametocyte specific factor 1 (Gtsf1), mRNA	Mm.325325
203817_at	1420872_at	0.0040033	up	1.43007	0.00062414	up	2.74313				0.00511005	up	3.03937	0.00745753	up	3.13812	2983	GUCY1B3	guanylate cyclase 1, soluble, beta 3	Hs.77890	54195	Gucy1b3	guanylate cyclase 1, soluble, beta 3	Mm.9445
211555_s_at	1420872_at	0.00867274	up	1.20947	0.00062414	up	2.74313				0.00511005	up	3.03937	0.00745753	up	3.13812	2983	GUCY1B3	guanylate cyclase 1, soluble, beta 3	Hs.77890	54195	Gucy1b3	guanylate cyclase 1, soluble, beta 3	Mm.9445
208755_x_at	1423263_at	0.00486595	up	1.12244							0.0151594	up	1.17476	0.00946327	up	1.16392	3020 /// 3021 /// 440926	H3F3A /// H3F3B /// LOC440926	H3 histone, family 3A /// H3 histone, family 3B (H3.3B) /// H3 histone, family 3A pseudogene	Hs.533624	100045490 /// 15078 /// 544973 /// 623365 /// 625328 /// 627371 /// 636952	EG623365 /// EG627371 /// EG636952 /// ENSMUSG00000069070 /// H3f3a /// LOC100045490 /// OTTMUSG00000016509	predicted gene, EG623365 /// predicted gene, EG627371 /// predicted gene, EG636952 /// predicted gene, ENSMUSG00000069070 /// H3 histone, family 3A /// similar to H3 histone, family 3A /// predicted gene, OTTMUSG00000016509	Mm.138832
211940_x_at	1423263_at	0.0179952	up	1.10177							0.0151594	up	1.17476	0.00946327	up	1.16392	3020 /// 3021 /// 440926	H3F3A /// H3F3B /// LOC440926	H3 histone, family 3A /// H3 histone, family 3B (H3.3B) /// H3 histone, family 3A pseudogene	Hs.533624	100045490 /// 15078 /// 544973 /// 623365 /// 625328 /// 627371 /// 636952	EG623365 /// EG627371 /// EG636952 /// ENSMUSG00000069070 /// H3f3a /// LOC100045490 /// OTTMUSG00000016509	predicted gene, EG623365 /// predicted gene, EG627371 /// predicted gene, EG636952 /// predicted gene, ENSMUSG00000069070 /// H3 histone, family 3A /// similar to H3 histone, family 3A /// predicted gene, OTTMUSG00000016509	Mm.138832
213828_x_at	1423263_at	0.0226157	up	1.11085							0.0151594	up	1.17476	0.00946327	up	1.16392	3020 /// 3021 /// 440926	H3F3A /// H3F3B /// LOC440926	H3 histone, family 3A /// H3 histone, family 3B (H3.3B) /// H3 histone, family 3A pseudogene	Hs.533624	100045490 /// 15078 /// 544973 /// 623365 /// 625328 /// 627371 /// 636952	EG623365 /// EG627371 /// EG636952 /// ENSMUSG00000069070 /// H3f3a /// LOC100045490 /// OTTMUSG00000016509	predicted gene, EG623365 /// predicted gene, EG627371 /// predicted gene, EG636952 /// predicted gene, ENSMUSG00000069070 /// H3 histone, family 3A /// similar to H3 histone, family 3A /// predicted gene, OTTMUSG00000016509	Mm.138832
208755_x_at	1423262_a_at	0.00486595	up	1.12244				0.000383449	up	1.13442	0.0198043	up	1.14239	0.0301309	up	1.10664	3020 /// 3021 /// 440926	H3F3A /// H3F3B /// LOC440926	H3 histone, family 3A /// H3 histone, family 3B (H3.3B) /// H3 histone, family 3A pseudogene	Hs.533624	100045490 /// 15078 /// 623365 /// 625328 /// 667250 /// 668164	EG623365 /// EG668164 /// H3f3a /// LOC100045490 /// OTTMUSG00000007855 /// OTTMUSG00000016509	predicted gene, EG623365 /// predicted gene, EG668164 /// H3 histone, family 3A /// similar to H3 histone, family 3A /// predicted gene, OTTMUSG00000007855 /// predicted gene, OTTMUSG00000016509	Mm.138832
211940_x_at	1423262_a_at	0.0179952	up	1.10177				0.000383449	up	1.13442	0.0198043	up	1.14239	0.0301309	up	1.10664	3020 /// 3021 /// 440926	H3F3A /// H3F3B /// LOC440926	H3 histone, family 3A /// H3 histone, family 3B (H3.3B) /// H3 histone, family 3A pseudogene	Hs.533624	100045490 /// 15078 /// 623365 /// 625328 /// 667250 /// 668164	EG623365 /// EG668164 /// H3f3a /// LOC100045490 /// OTTMUSG00000007855 /// OTTMUSG00000016509	predicted gene, EG623365 /// predicted gene, EG668164 /// H3 histone, family 3A /// similar to H3 histone, family 3A /// predicted gene, OTTMUSG00000007855 /// predicted gene, OTTMUSG00000016509	Mm.138832
213828_x_at	1423262_a_at	0.0226157	up	1.11085				0.000383449	up	1.13442	0.0198043	up	1.14239	0.0301309	up	1.10664	3020 /// 3021 /// 440926	H3F3A /// H3F3B /// LOC440926	H3 histone, family 3A /// H3 histone, family 3B (H3.3B) /// H3 histone, family 3A pseudogene	Hs.533624	100045490 /// 15078 /// 623365 /// 625328 /// 667250 /// 668164	EG623365 /// EG668164 /// H3f3a /// LOC100045490 /// OTTMUSG00000007855 /// OTTMUSG00000016509	predicted gene, EG623365 /// predicted gene, EG668164 /// H3 histone, family 3A /// similar to H3 histone, family 3A /// predicted gene, OTTMUSG00000007855 /// predicted gene, OTTMUSG00000016509	Mm.138832
209069_s_at	1423263_at	0.0114282	up	1.1582							0.0151594	up	1.17476	0.00946327	up	1.16392	3021	H3F3B	H3 histone, family 3B (H3.3B)	Hs.180877	100045490 /// 15078 /// 544973 /// 623365 /// 625328 /// 627371 /// 636952	EG623365 /// EG627371 /// EG636952 /// ENSMUSG00000069070 /// H3f3a /// LOC100045490 /// OTTMUSG00000016509	predicted gene, EG623365 /// predicted gene, EG627371 /// predicted gene, EG636952 /// predicted gene, ENSMUSG00000069070 /// H3 histone, family 3A /// similar to H3 histone, family 3A /// predicted gene, OTTMUSG00000016509	Mm.138832
211998_at	1423263_at	0.0366033	up	1.18874							0.0151594	up	1.17476	0.00946327	up	1.16392	3021	H3F3B	H3 histone, family 3B (H3.3B)	Hs.180877	100045490 /// 15078 /// 544973 /// 623365 /// 625328 /// 627371 /// 636952	EG623365 /// EG627371 /// EG636952 /// ENSMUSG00000069070 /// H3f3a /// LOC100045490 /// OTTMUSG00000016509	predicted gene, EG623365 /// predicted gene, EG627371 /// predicted gene, EG636952 /// predicted gene, ENSMUSG00000069070 /// H3 histone, family 3A /// similar to H3 histone, family 3A /// predicted gene, OTTMUSG00000016509	Mm.138832
209069_s_at	1423262_a_at	0.0114282	up	1.1582				0.000383449	up	1.13442	0.0198043	up	1.14239	0.0301309	up	1.10664	3021	H3F3B	H3 histone, family 3B (H3.3B)	Hs.180877	100045490 /// 15078 /// 623365 /// 625328 /// 667250 /// 668164	EG623365 /// EG668164 /// H3f3a /// LOC100045490 /// OTTMUSG00000007855 /// OTTMUSG00000016509	predicted gene, EG623365 /// predicted gene, EG668164 /// H3 histone, family 3A /// similar to H3 histone, family 3A /// predicted gene, OTTMUSG00000007855 /// predicted gene, OTTMUSG00000016509	Mm.138832
211998_at	1423262_a_at	0.0366033	up	1.18874				0.000383449	up	1.13442	0.0198043	up	1.14239	0.0301309	up	1.10664	3021	H3F3B	H3 histone, family 3B (H3.3B)	Hs.180877	100045490 /// 15078 /// 623365 /// 625328 /// 667250 /// 668164	EG623365 /// EG668164 /// H3f3a /// LOC100045490 /// OTTMUSG00000007855 /// OTTMUSG00000016509	predicted gene, EG623365 /// predicted gene, EG668164 /// H3 histone, family 3A /// similar to H3 histone, family 3A /// predicted gene, OTTMUSG00000007855 /// predicted gene, OTTMUSG00000016509	Mm.138832
214414_x_at	1417714_x_at	0.00826356	up	1.38519	0.0141625	up	1.51983	0.00281083	up	1.92422	0.0051744	up	1.26768	0.0146213	up	1.30254	3039 /// 3040	HBA1 /// HBA2	hemoglobin, alpha 1 /// hemoglobin, alpha 2	Hs.449630	110257 /// 15122	Hba-a1 /// Hba-a2	hemoglobin alpha, adult chain 1 /// hemoglobin alpha, adult chain 2	Mm.196110
214414_x_at	1428361_x_at	0.00826356	up	1.38519	0.000760522	up	1.63124	0.00419108	up	1.88684	0.0495005	up	1.16668	0.00544317	up	1.55355	3039 /// 3040	HBA1 /// HBA2	hemoglobin, alpha 1 /// hemoglobin, alpha 2	Hs.449630	110257 /// 15122	Hba-a1 /// Hba-a2	hemoglobin alpha, adult chain 1 /// hemoglobin alpha, adult chain 2	Mm.196110
214414_x_at	1452757_s_at	0.00826356	up	1.38519	0.0244123	up	1.32414	0.0106728	up	1.57524							3039 /// 3040	HBA1 /// HBA2	hemoglobin, alpha 1 /// hemoglobin, alpha 2	Hs.449630	110257 /// 15122	Hba-a1 /// Hba-a2	hemoglobin alpha, adult chain 1 /// hemoglobin alpha, adult chain 2	Mm.196110
205919_at	1436717_x_at	0.00370055	up	1.31776	0.000343064	up	50.6848	3.68145e-06	up	43.6844	2.18733e-05	up	67.8355	2.3912e-05	up	85.5357	3046	HBE1	hemoglobin, epsilon 1	Hs.655195	15135	Hbb-y	hemoglobin Y, beta-like embryonic chain	Mm.440164
205919_at	1436823_x_at	0.00370055	up	1.31776	0.000339404	up	53.0797	6.0668e-06	up	42.4448	2.48303e-05	up	66.6581	2.03503e-05	up	91.7902	3046	HBE1	hemoglobin, epsilon 1	Hs.655195	15135	Hbb-y	hemoglobin Y, beta-like embryonic chain	Mm.440164
205919_at	1450621_a_at	0.00370055	up	1.31776	0.00146478	up	4.1945	0.00613148	up	3.26326	0.000746098	up	3.71563	0.00135078	up	5.46705	3046	HBE1	hemoglobin, epsilon 1	Hs.655195	15135	Hbb-y	hemoglobin Y, beta-like embryonic chain	Mm.440164
203821_at	1418349_at	0.0299567	up	1.10754	0.0122256	up	1.4978				0.00148252	up	1.63039	0.0062376	up	1.44906	1839	HBEGF	heparin-binding EGF-like growth factor	Hs.799	15200	Hbegf	heparin-binding EGF-like growth factor	Mm.289681
203821_at	1418350_at	0.0299567	up	1.10754							0.0138435	up	1.83725	0.0246875	up	1.68037	1839	HBEGF	heparin-binding EGF-like growth factor	Hs.799	15200	Hbegf	heparin-binding EGF-like growth factor	Mm.289681
213515_x_at	1437990_x_at	0.000121811	up	1.73613	0.00408945	up	2.93473	0.0022816	up	2.25065	0.0286232	up	2.24943	0.016237	up	2.61413	3047 /// 3048	HBG1 /// HBG2	hemoglobin, gamma A /// hemoglobin, gamma G	Hs.712539	15132	Hbb-bh1	hemoglobin Z, beta-like embryonic chain	Mm.440281
213515_x_at	1437810_a_at	0.000121811	up	1.73613	0.0145498	up	1.64102	0.0167108	up	1.89968							3047 /// 3048	HBG1 /// HBG2	hemoglobin, gamma A /// hemoglobin, gamma G	Hs.712539	15132	Hbb-bh1	hemoglobin Z, beta-like embryonic chain	Mm.440281
229406_at	1436450_at	0.0103489	up	1.55433				0.00140767	up	2.30235	0.000625739	up	2.05296	0.00095431	up	2.1828	146713	hCG_1776007	hexaribonucleotide binding protein 3	Hs.135229	52897	D11Bwg0517e	DNA segment, Chr 11, Brigham & Women's Genetics 0517 expressed	Mm.341103
235468_at	1436450_at	0.00606432	up	1.62287				0.00140767	up	2.30235	0.000625739	up	2.05296	0.00095431	up	2.1828	146713	hCG_1776007	hexaribonucleotide binding protein 3	Hs.135229	52897	D11Bwg0517e	DNA segment, Chr 11, Brigham & Women's Genetics 0517 expressed	Mm.341103
207165_at	1427541_x_at	0.0125513	up	1.38442	0.0121363	up	1.37645				0.0139332	up	1.48155	0.0373526	up	1.71015	3161	HMMR	hyaluronan-mediated motility receptor (RHAMM)	Hs.72550	15366	Hmmr	hyaluronan mediated motility receptor (RHAMM)	Mm.116997
209709_s_at	1427541_x_at	0.00723594	up	1.3695	0.0121363	up	1.37645				0.0139332	up	1.48155	0.0373526	up	1.71015	3161	HMMR	hyaluronan-mediated motility receptor (RHAMM)	Hs.72550	15366	Hmmr	hyaluronan mediated motility receptor (RHAMM)	Mm.116997
207165_at	1450156_a_at	0.0125513	up	1.38442							0.011755	up	1.66472	0.0186204	up	1.91282	3161	HMMR	hyaluronan-mediated motility receptor (RHAMM)	Hs.72550	15366	Hmmr	hyaluronan mediated motility receptor (RHAMM)	Mm.116997
209709_s_at	1450156_a_at	0.00723594	up	1.3695							0.011755	up	1.66472	0.0186204	up	1.91282	3161	HMMR	hyaluronan-mediated motility receptor (RHAMM)	Hs.72550	15366	Hmmr	hyaluronan mediated motility receptor (RHAMM)	Mm.116997
201277_s_at	1415914_at	0.00859285	up	1.26102	0.0285346	up	1.25521				0.0414263	up	1.26405	0.00500526	up	1.40854	3182	HNRNPAB	heterogeneous nuclear ribonucleoprotein A/B	Hs.591731	15384	Hnrnpab	heterogeneous nuclear ribonucleoprotein A/B	Mm.280842
201277_s_at	1431349_at	0.00859285	up	1.26102							0.00355497	up	1.33553	0.0376476	up	1.45792	3182	HNRNPAB	heterogeneous nuclear ribonucleoprotein A/B	Hs.591731	15384	Hnrnpab	heterogeneous nuclear ribonucleoprotein A/B	Mm.280842
201277_s_at	1448144_at	0.00859285	up	1.26102							0.0195777	up	1.3929	0.0190218	up	1.70931	3182	HNRNPAB	heterogeneous nuclear ribonucleoprotein A/B	Hs.591731	15384	Hnrnpab	heterogeneous nuclear ribonucleoprotein A/B	Mm.280842
201277_s_at	1453849_s_at	0.00859285	up	1.26102										0.029881	up	1.58531	3182	HNRNPAB	heterogeneous nuclear ribonucleoprotein A/B	Hs.591731	15384	Hnrnpab	heterogeneous nuclear ribonucleoprotein A/B	Mm.280842
201277_s_at	1455855_x_at	0.00859285	up	1.26102	0.000138751	up	1.23899										3182	HNRNPAB	heterogeneous nuclear ribonucleoprotein A/B	Hs.591731	15384	Hnrnpab	heterogeneous nuclear ribonucleoprotein A/B	Mm.280842
210211_s_at	1438902_a_at	0.00623049	up	1.26744				0.0249996	up	1.23511	0.0429375	up	1.17029	0.0450297	up	1.1962	3320	HSP90AA1	heat shock protein 90kDa alpha (cytosolic), class A member 1	Hs.525600	15519	Hsp90aa1	heat shock protein 90, alpha (cytosolic), class A member 1	Mm.1843
214328_s_at	1438902_a_at	0.00286225	up	1.25921				0.0249996	up	1.23511	0.0429375	up	1.17029	0.0450297	up	1.1962	3320	HSP90AA1	heat shock protein 90kDa alpha (cytosolic), class A member 1	Hs.525600	15519	Hsp90aa1	heat shock protein 90, alpha (cytosolic), class A member 1	Mm.1843
210211_s_at	1426645_at	0.00623049	up	1.26744				0.0483748	up	1.87173				0.0352463	up	1.71669	3320	HSP90AA1	heat shock protein 90kDa alpha (cytosolic), class A member 1	Hs.525600	15519	Hsp90aa1	heat shock protein 90, alpha (cytosolic), class A member 1	Mm.1843
210211_s_at	1437497_a_at	0.00623049	up	1.26744				0.0158526	up	1.56687				0.047771	up	1.6074	3320	HSP90AA1	heat shock protein 90kDa alpha (cytosolic), class A member 1	Hs.525600	15519	Hsp90aa1	heat shock protein 90, alpha (cytosolic), class A member 1	Mm.1843
214328_s_at	1426645_at	0.00286225	up	1.25921				0.0483748	up	1.87173				0.0352463	up	1.71669	3320	HSP90AA1	heat shock protein 90kDa alpha (cytosolic), class A member 1	Hs.525600	15519	Hsp90aa1	heat shock protein 90, alpha (cytosolic), class A member 1	Mm.1843
214328_s_at	1437497_a_at	0.00286225	up	1.25921				0.0158526	up	1.56687				0.047771	up	1.6074	3320	HSP90AA1	heat shock protein 90kDa alpha (cytosolic), class A member 1	Hs.525600	15519	Hsp90aa1	heat shock protein 90, alpha (cytosolic), class A member 1	Mm.1843
210211_s_at	1441827_x_at	0.00623049	up	1.26744				0.0151788	up	1.49944							3320	HSP90AA1	heat shock protein 90kDa alpha (cytosolic), class A member 1	Hs.525600	15519	Hsp90aa1	heat shock protein 90, alpha (cytosolic), class A member 1	Mm.1843
214328_s_at	1441827_x_at	0.00286225	up	1.25921				0.0151788	up	1.49944							3320	HSP90AA1	heat shock protein 90kDa alpha (cytosolic), class A member 1	Hs.525600	15519	Hsp90aa1	heat shock protein 90, alpha (cytosolic), class A member 1	Mm.1843
207062_at	1437323_a_at	0.0171147	up	1.42362	0.00112905	up	7.15902	0.00132493	up	5.34001	0.000691383	up	7.91898	0.00292581	up	7.07716	3375	IAPP	islet amyloid polypeptide	Hs.46835	15874	Iapp	islet amyloid polypeptide	Mm.415
207062_at	1456004_x_at	0.0171147	up	1.42362	0.000914363	up	6.62841	0.000874725	up	5.88699	0.000298766	up	8.17673	0.0247179	up	22.8722	3375	IAPP	islet amyloid polypeptide	Hs.46835	15874	Iapp	islet amyloid polypeptide	Mm.415
207062_at	1423509_a_at	0.0171147	up	1.42362	0.000772809	up	6.7523	0.00201087	up	5.21631	0.0166399	up	12.2713				3375	IAPP	islet amyloid polypeptide	Hs.46835	15874	Iapp	islet amyloid polypeptide	Mm.415
207062_at	1423510_at	0.0171147	up	1.42362	7.42274e-05	up	7.89178	0.000976105	up	6.96095	0.000118771	up	5.62446				3375	IAPP	islet amyloid polypeptide	Hs.46835	15874	Iapp	islet amyloid polypeptide	Mm.415
207826_s_at	1416630_at	0.00449571	up	1.37321	0.0220517	up	2.13513				0.0117369	up	1.65105	0.0193077	up	1.80037	3399	ID3	inhibitor of DNA binding 3, dominant negative helix-loop-helix protein	Hs.76884	15903	Id3	inhibitor of DNA binding 3	Mm.110
202438_x_at	1434751_at	0.0241875	up	1.35125	0.0110421	up	1.42027				0.00734274	up	1.28495				3423	IDS	iduronate 2-sulfatase	Hs.460960	15931	Ids	iduronate 2-sulfatase	Mm.233083
202439_s_at	1434751_at	0.0438588	up	1.33762	0.0110421	up	1.42027				0.00734274	up	1.28495				3423	IDS	iduronate 2-sulfatase	Hs.460960	15931	Ids	iduronate 2-sulfatase	Mm.233083
206342_x_at	1434751_at	0.00525024	up	1.28704	0.0110421	up	1.42027				0.00734274	up	1.28495				3423	IDS	iduronate 2-sulfatase	Hs.460960	15931	Ids	iduronate 2-sulfatase	Mm.233083
212221_x_at	1434751_at	0.0439509	up	1.11884	0.0110421	up	1.42027				0.00734274	up	1.28495				3423	IDS	iduronate 2-sulfatase	Hs.460960	15931	Ids	iduronate 2-sulfatase	Mm.233083
202438_x_at	1455481_at	0.0241875	up	1.35125				0.016504	up	1.27755							3423	IDS	iduronate 2-sulfatase	Hs.460960	15931	Ids	iduronate 2-sulfatase	Mm.233083
202439_s_at	1455481_at	0.0438588	up	1.33762				0.016504	up	1.27755							3423	IDS	iduronate 2-sulfatase	Hs.460960	15931	Ids	iduronate 2-sulfatase	Mm.233083
206342_x_at	1455481_at	0.00525024	up	1.28704				0.016504	up	1.27755							3423	IDS	iduronate 2-sulfatase	Hs.460960	15931	Ids	iduronate 2-sulfatase	Mm.233083
212221_x_at	1455481_at	0.0439509	up	1.11884				0.016504	up	1.27755							3423	IDS	iduronate 2-sulfatase	Hs.460960	15931	Ids	iduronate 2-sulfatase	Mm.233083
202411_at	1454757_s_at	8.75546e-05	up	4.84748	0.0167237	up	1.80999	0.00208383	up	1.50076	0.00292635	up	1.42098	0.0094694	up	1.61861	3429	IFI27	interferon, alpha-inducible protein 27	Hs.532634	52668	Ifi27l1	interferon, alpha-inducible protein 27 like 1	Mm.2121
202411_at	1452956_a_at	8.75546e-05	up	4.84748				0.00642007	up	1.4193	0.00492377	up	1.3196	0.0302687	up	1.41813	3429	IFI27	interferon, alpha-inducible protein 27	Hs.532634	52668	Ifi27l1	interferon, alpha-inducible protein 27 like 1	Mm.2121
214059_at	1423555_a_at	0.00291014	up	1.77364	1.32679e-05	up	3.78268	0.00257021	up	2.22219	0.000899051	up	3.12072	0.00492139	up	4.07534	10561	IFI44	Interferon-induced protein 44	Hs.82316	99899	Ifi44	interferon-induced protein 44	Mm.30756
214453_s_at	1423555_a_at	0.000161212	up	4.4567	1.32679e-05	up	3.78268	0.00257021	up	2.22219	0.000899051	up	3.12072	0.00492139	up	4.07534	10561	IFI44	interferon-induced protein 44	Hs.82316	99899	Ifi44	interferon-induced protein 44	Mm.30756
1555464_at	1426276_at	0.0113527	up	1.53232	0.000115574	up	1.98023	0.0175911	up	1.40642	0.00219305	up	1.84901	0.00303303	up	1.89379	64135	IFIH1	interferon induced with helicase C domain 1	Hs.163173	71586	Ifih1	interferon induced with helicase C domain 1	Mm.136224
216020_at	1426276_at	0.000709973	up	1.68451	0.000115574	up	1.98023	0.0175911	up	1.40642	0.00219305	up	1.84901	0.00303303	up	1.89379	64135	IFIH1	Interferon induced with helicase C domain 1	Hs.163173	71586	Ifih1	interferon induced with helicase C domain 1	Mm.136224
219209_at	1426276_at	0.00135264	up	2.03631	0.000115574	up	1.98023	0.0175911	up	1.40642	0.00219305	up	1.84901	0.00303303	up	1.89379	64135	IFIH1	interferon induced with helicase C domain 1	Hs.163173	71586	Ifih1	interferon induced with helicase C domain 1	Mm.136224
203153_at	1457976_at	4.5597e-05	up	6.22362	0.00204041	up	2.58096	0.000227762	up	3.2426	0.000223779	up	2.66345				3434	IFIT1	interferon-induced protein with tetratricopeptide repeats 1	Hs.20315	112419	2010002M12Rik	RIKEN cDNA 2010002M12 gene	Mm.440727
203153_at	1435529_at	4.5597e-05	up	6.22362	8.64199e-06	up	22.0743	0.000678945	up	8.52325	0.00384046	up	22.3303	0.0249248	up	11.8616	3434	IFIT1	interferon-induced protein with tetratricopeptide repeats 1	Hs.20315	667373	OTTMUSG00000016644	predicted gene, OTTMUSG00000016644	Mm.371956
226757_at	1418293_at	1.67599e-05	up	4.04608	0.00848234	up	4.43508	0.0171031	up	2.28911	0.000304936	up	6.57387	0.000267059	up	6.82796	3433	IFIT2	interferon-induced protein with tetratricopeptide repeats 2	Hs.437609	15958	Ifit2	interferon-induced protein with tetratricopeptide repeats 2	Mm.2036
204747_at	1449025_at	7.85769e-05	up	3.75028	0.000427986	up	5.38942	0.00299397	up	3.32606	0.00832972	up	5.52982	0.00114119	up	13.9629	3437	IFIT3	interferon-induced protein with tetratricopeptide repeats 3	Hs.714337	15959	Ifit3	interferon-induced protein with tetratricopeptide repeats 3	Mm.426079
229450_at	1449025_at	2.56129e-05	up	4.35523	0.000427986	up	5.38942	0.00299397	up	3.32606	0.00832972	up	5.52982	0.00114119	up	13.9629	3437	IFIT3	interferon-induced protein with tetratricopeptide repeats 3	Hs.714337	15959	Ifit3	interferon-induced protein with tetratricopeptide repeats 3	Mm.426079
202410_x_at	1448152_at	0.0224433	up	1.3949	0.000130135	up	2.54995	0.000138892	up	2.61729	0.0363857	up	1.76118	0.0235422	up	1.51146	3481 /// 723961	IGF2 /// INS-IGF2	insulin-like growth factor 2 (somatomedin A) /// INS-IGF2 readthrough transcript	Hs.272259	16002	Igf2	insulin-like growth factor 2	Mm.3862
205302_at	1418918_at	0.000883446	up	1.39228	0.0075692	up	3.23154	0.000688834	up	3.81417	7.96298e-06	up	3.31403	1.17864e-05	up	3.4358	3484	IGFBP1	insulin-like growth factor binding protein 1	Hs.642938	16006	Igfbp1	insulin-like growth factor binding protein 1	Mm.21300
210095_s_at	1423062_at	0.000266632	up	2.46501	0.00143761	up	9.18866	0.000477714	up	3.4342	0.00256348	up	3.03277	0.0194604	up	4.12423	3486	IGFBP3	insulin-like growth factor binding protein 3	Hs.450230	16009	Igfbp3	insulin-like growth factor binding protein 3	Mm.29254
210095_s_at	1458268_s_at	0.000266632	up	2.46501	0.000605278	up	3.08554	0.00438065	up	1.48233	0.0236646	up	1.73813	0.0159139	up	1.76973	3486	IGFBP3	insulin-like growth factor binding protein 3	Hs.450230	16009	Igfbp3	insulin-like growth factor binding protein 3	Mm.29254
212143_s_at	1423062_at	0.000685532	up	2.496	0.00143761	up	9.18866	0.000477714	up	3.4342	0.00256348	up	3.03277	0.0194604	up	4.12423	3486	IGFBP3	insulin-like growth factor binding protein 3	Hs.450230	16009	Igfbp3	insulin-like growth factor binding protein 3	Mm.29254
212143_s_at	1458268_s_at	0.000685532	up	2.496	0.000605278	up	3.08554	0.00438065	up	1.48233	0.0236646	up	1.73813	0.0159139	up	1.76973	3486	IGFBP3	insulin-like growth factor binding protein 3	Hs.450230	16009	Igfbp3	insulin-like growth factor binding protein 3	Mm.29254
203851_at	1417933_at	0.00640515	up	1.83866	0.000158269	up	4.55777	0.000461024	up	2.85099	0.000268048	up	3.6894	5.12593e-05	up	3.54613	3489	IGFBP6	insulin-like growth factor binding protein 6	Hs.274313	16012	Igfbp6	insulin-like growth factor binding protein 6	Mm.358609
212196_at	1452843_at	0.00676749	up	1.35284	0.00327906	up	1.98383	0.0106569	up	1.55505	0.00172758	up	1.85547	0.00162483	up	1.94915	3572	IL6ST	interleukin 6 signal transducer (gp130, oncostatin M receptor)	Hs.532082	16195	Il6st	interleukin 6 signal transducer	Mm.4364
212196_at	1437303_at	0.00676749	up	1.35284										0.0133491	up	2.96291	3572	IL6ST	interleukin 6 signal transducer (gp130, oncostatin M receptor)	Hs.532082	16195	Il6st	interleukin 6 signal transducer	Mm.4364
218516_s_at	1437288_at	0.012427	up	1.29944				0.0350026	up	1.56034				0.00778672	up	1.33396	54928	IMPAD1	inositol monophosphatase domain containing 1	Hs.716471	242291	Impad1	inositol monophosphatase domain containing 1	Mm.218889
222654_at	1437288_at	0.00654777	up	1.24015				0.0350026	up	1.56034				0.00778672	up	1.33396	54928	IMPAD1	inositol monophosphatase domain containing 1	Hs.716471	242291	Impad1	inositol monophosphatase domain containing 1	Mm.218889
224744_at	1437288_at	0.00526661	up	1.3088				0.0350026	up	1.56034				0.00778672	up	1.33396	54928	IMPAD1	inositol monophosphatase domain containing 1	Hs.716471	242291	Impad1	inositol monophosphatase domain containing 1	Mm.218889
218516_s_at	1437290_at	0.012427	up	1.29944				0.0175271	up	1.57001	0.0236352	up	1.24954				54928	IMPAD1	inositol monophosphatase domain containing 1	Hs.716471	242291	Impad1	inositol monophosphatase domain containing 1	Mm.218889
222654_at	1437290_at	0.00654777	up	1.24015				0.0175271	up	1.57001	0.0236352	up	1.24954				54928	IMPAD1	inositol monophosphatase domain containing 1	Hs.716471	242291	Impad1	inositol monophosphatase domain containing 1	Mm.218889
224744_at	1437290_at	0.00526661	up	1.3088				0.0175271	up	1.57001	0.0236352	up	1.24954				54928	IMPAD1	inositol monophosphatase domain containing 1	Hs.716471	242291	Impad1	inositol monophosphatase domain containing 1	Mm.218889
218516_s_at	1437289_at	0.012427	up	1.29944				0.000416662	up	1.62554							54928	IMPAD1	inositol monophosphatase domain containing 1	Hs.716471	242291	Impad1	inositol monophosphatase domain containing 1	Mm.218889
222654_at	1437289_at	0.00654777	up	1.24015				0.000416662	up	1.62554							54928	IMPAD1	inositol monophosphatase domain containing 1	Hs.716471	242291	Impad1	inositol monophosphatase domain containing 1	Mm.218889
224744_at	1437289_at	0.00526661	up	1.3088				0.000416662	up	1.62554							54928	IMPAD1	inositol monophosphatase domain containing 1	Hs.716471	242291	Impad1	inositol monophosphatase domain containing 1	Mm.218889
222659_at	1428096_at	0.00595427	up	1.19466	0.049939	up	1.21269							0.0328339	up	1.49701	51194	IPO11	importin 11	Hs.482269	76582	Ipo11	importin 11	Mm.132208
222659_at	1429717_at	0.00595427	up	1.19466				0.0499091	up	1.30292							51194	IPO11	importin 11	Hs.482269	76582	Ipo11	importin 11	Mm.132208
217885_at	1439481_at	0.00982704	up	1.14235				0.0474468	up	1.31247				0.0148227	up	1.68941	55705	IPO9	importin 9	Hs.596014	226432	Ipo9	importin 9	Mm.271642
217885_at	1441645_s_at	0.00982704	up	1.14235	0.00780262	up	1.38566				0.019008	up	1.33955				55705	IPO9	importin 9	Hs.596014	226432	Ipo9	importin 9	Mm.271642
208436_s_at	1417244_a_at	0.0068013	up	1.69746	0.00103984	up	2.24094	0.00294123	up	1.88138	0.0250325	up	2.83745	0.0284955	up	2.7479	3665	IRF7	interferon regulatory factor 7	Hs.166120	54123	Irf7	interferon regulatory factor 7	Mm.3233
205483_s_at	1431591_s_at	7.62166e-05	up	3.88021				0.00662129	up	1.83977	0.00635099	up	3.19222	0.00876981	up	3.25913	9636	ISG15	ISG15 ubiquitin-like modifier	Hs.458485	100038882 /// 677168	677168 /// Isg15	predicted gene, 677168 /// ISG15 ubiquitin-like modifier	Mm.4950
206104_at	1450723_at	0.00895422	up	1.43128	0.00819115	up	2.31727				0.0286433	up	1.72204	0.049555	up	1.60205	3670	ISL1	ISL LIM homeobox 1	Hs.505	16392	Isl1	ISL1 transcription factor, LIM/homeodomain	Mm.42242
206104_at	1422720_at	0.00895422	up	1.43128				0.0240223	up	1.23044	0.0250127	up	1.44548				3670	ISL1	ISL LIM homeobox 1	Hs.505	16392	Isl1	ISL1 transcription factor, LIM/homeodomain	Mm.42242
205755_at	1449123_at	0.0127924	up	1.63192	1.27225e-05	up	12.0024	0.000131889	up	8.16675	0.000100556	up	10.0981	2.56655e-05	up	24.253	3699	ITIH3	inter-alpha (globulin) inhibitor H3	Hs.76716	16426	Itih3	inter-alpha trypsin inhibitor, heavy chain 3	Mm.4517
203710_at	1460203_at	0.0295989	up	1.25726	0.0324061	up	1.66555				0.042421	up	1.72199	0.0282994	up	1.73661	3708	ITPR1	inositol 1,4,5-triphosphate receptor, type 1	Hs.567295	16438	Itpr1	inositol 1,4,5-triphosphate receptor 1	Mm.227912
203710_at	1417279_at	0.0295989	up	1.25726							0.0325738	up	1.36871				3708	ITPR1	inositol 1,4,5-triphosphate receptor, type 1	Hs.567295	16438	Itpr1	inositol 1,4,5-triphosphate receptor 1	Mm.227912
205889_s_at	1436552_at	0.0244992	up	1.23239	0.00461023	up	2.25647				0.00164384	up	2.19444	0.00321062	up	2.21034	9832	JAKMIP2	Janus kinase and microtubule interacting protein 2	Hs.719177	76217	Jakmip2	janus kinase and microtubule interacting protein 2	Mm.134602
227750_at	1448023_at	0.00405927	up	1.35224	0.0294159	up	1.46614	0.00336255	up	1.5043	0.00388159	up	1.63114	0.0321431	up	1.49892	8997	KALRN	kalirin, RhoGEF kinase	Hs.8004	545156	Kalrn	kalirin, RhoGEF kinase	Mm.401884
227750_at	1436066_at	0.00405927	up	1.35224				0.000748185	up	1.80124	0.0407943	up	1.4644	0.043102	up	1.49463	8997	KALRN	kalirin, RhoGEF kinase	Hs.8004	545156	Kalrn	kalirin, RhoGEF kinase	Mm.401884
227750_at	1429796_at	0.00405927	up	1.35224				0.0401718	up	1.21144							8997	KALRN	kalirin, RhoGEF kinase	Hs.8004	545156	Kalrn	kalirin, RhoGEF kinase	Mm.401884
227750_at	1442341_at	0.00405927	up	1.35224				0.041712	up	1.22266							8997	KALRN	kalirin, RhoGEF kinase	Hs.8004	545156	Kalrn	kalirin, RhoGEF kinase	Mm.401884
213832_at	1435720_at	0.0243864	up	1.30666	3.18918e-05	up	1.96452	0.00383673	up	1.5042	0.00304669	up	1.42925	0.00232414	up	1.71095	3752	KCND3	potassium voltage-gated channel, Shal-related subfamily, member 3	Hs.666367	56543	Kcnd3	potassium voltage-gated channel, Shal-related family, member 3	Mm.44530
220294_at	1453273_at	0.00741846	up	1.43629				0.0153641	up	1.43432	0.0154864	up	1.30807	0.0348373	up	1.2938	27012	KCNV1	potassium channel, subfamily V, member 1	Hs.13285	67498	Kcnv1	potassium channel, subfamily V, member 1	Mm.300079
201548_s_at	1427143_at	0.00365824	up	1.21953	0.00110631	up	1.55834	0.00725662	up	1.72702	0.0313823	up	1.38834	0.00322727	up	1.63562	10765	KDM5B	lysine (K)-specific demethylase 5B	Hs.443650	75605	Kdm5b	lysine (K)-specific demethylase 5B	Mm.28995
201549_x_at	1427143_at	0.0415907	up	1.1795	0.00110631	up	1.55834	0.00725662	up	1.72702	0.0313823	up	1.38834	0.00322727	up	1.63562	10765	KDM5B	lysine (K)-specific demethylase 5B	Hs.443650	75605	Kdm5b	lysine (K)-specific demethylase 5B	Mm.28995
211202_s_at	1427143_at	0.044297	up	1.18405	0.00110631	up	1.55834	0.00725662	up	1.72702	0.0313823	up	1.38834	0.00322727	up	1.63562	10765	KDM5B	lysine (K)-specific demethylase 5B	Hs.443650	75605	Kdm5b	lysine (K)-specific demethylase 5B	Mm.28995
201548_s_at	1427142_s_at	0.00365824	up	1.21953				0.0250657	up	1.14871							10765	KDM5B	lysine (K)-specific demethylase 5B	Hs.443650	75605	Kdm5b	lysine (K)-specific demethylase 5B	Mm.28995
201548_s_at	1457482_at	0.00365824	up	1.21953				0.0237574	up	1.21197							10765	KDM5B	lysine (K)-specific demethylase 5B	Hs.443650	75605	Kdm5b	lysine (K)-specific demethylase 5B	Mm.28995
201549_x_at	1427142_s_at	0.0415907	up	1.1795				0.0250657	up	1.14871							10765	KDM5B	lysine (K)-specific demethylase 5B	Hs.443650	75605	Kdm5b	lysine (K)-specific demethylase 5B	Mm.28995
201549_x_at	1457482_at	0.0415907	up	1.1795				0.0237574	up	1.21197							10765	KDM5B	lysine (K)-specific demethylase 5B	Hs.443650	75605	Kdm5b	lysine (K)-specific demethylase 5B	Mm.28995
211202_s_at	1427142_s_at	0.044297	up	1.18405				0.0250657	up	1.14871							10765	KDM5B	lysine (K)-specific demethylase 5B	Hs.443650	75605	Kdm5b	lysine (K)-specific demethylase 5B	Mm.28995
211202_s_at	1457482_at	0.044297	up	1.18405				0.0237574	up	1.21197							10765	KDM5B	lysine (K)-specific demethylase 5B	Hs.443650	75605	Kdm5b	lysine (K)-specific demethylase 5B	Mm.28995
200851_s_at	1423838_s_at	0.022856	up	1.07666	0.0110278	up	1.50428				0.00609232	up	1.31376	0.00505508	up	1.38621	9798	KIAA0174	KIAA0174	Hs.232194	71955	2400003C14Rik	RIKEN cDNA 2400003C14 gene	Mm.290036
200851_s_at	1423837_at	0.022856	up	1.07666							0.0142197	up	1.2753	0.0305794	up	1.25813	9798	KIAA0174	KIAA0174	Hs.232194	71955	2400003C14Rik	RIKEN cDNA 2400003C14 gene	Mm.290036
225623_at	1424913_at	0.0449992	up	1.118										0.00713246	up	1.29305	85457	KIAA1737	KIAA1737		217732	2310044G17Rik	RIKEN cDNA 2310044G17 gene	Mm.22337
225623_at	1424915_s_at	0.0449992	up	1.118	0.00277164	up	1.70482				0.000834785	up	1.69972				85457	KIAA1737	KIAA1737		217732	2310044G17Rik	RIKEN cDNA 2310044G17 gene	Mm.22337
225623_at	1424914_at	0.0449992	up	1.118							0.0283237	up	1.22904				85457	KIAA1737	KIAA1737		217732	2310044G17Rik	RIKEN cDNA 2310044G17 gene	Mm.22337
204444_at	1452314_at	0.000857433	up	1.58591	0.00109703	up	1.58482				0.0107415	up	1.56198	0.0181895	up	1.51563	3832	KIF11	kinesin family member 11	Hs.8878	16551	Kif11	kinesin family member 11	Mm.42203
204444_at	1435306_a_at	0.000857433	up	1.58591	0.0204339	up	1.77049	0.0309617	up	1.83957				0.0145358	up	2.12119	3832	KIF11	kinesin family member 11	Hs.8878	16551	Kif11	kinesin family member 11	Mm.42203
205235_s_at	1449612_x_at	0.000762434	up	1.60127	0.00996534	up	1.79765				0.0349518	up	1.47071	0.0210903	up	1.69051	9585	KIF20B	kinesin family member 20B	Hs.240	240641	Kif20b	kinesin family member 20B	Mm.278471
205235_s_at	1439695_a_at	0.000762434	up	1.60127	0.0136172	up	1.79216				0.0205489	up	1.36865				9585	KIF20B	kinesin family member 20B	Hs.240	240641	Kif20b	kinesin family member 20B	Mm.278471
203087_s_at	1450053_at	0.0115954	up	1.1263	0.0366424	up	1.35016	0.0259887	up	1.55279	0.0173859	up	1.38184	0.0454018	up	1.48613	3796	KIF2A	kinesin heavy chain member 2A	Hs.558351	16563	Kif2a	kinesin family member 2A	Mm.355686
203087_s_at	1450052_at	0.0115954	up	1.1263				0.00706969	up	1.29249							3796	KIF2A	kinesin heavy chain member 2A	Hs.558351	16563	Kif2a	kinesin family member 2A	Mm.355686
225140_at	1441200_at	0.00306002	up	1.11627	0.0128153	up	1.12452										51274	KLF3	Kruppel-like factor 3 (basic)	Hs.298658	16599	Klf3	Kruppel-like factor 3 (basic)	Mm.439720
225140_at	1429360_at	0.00306002	up	1.11627	0.0475155	up	1.81372				0.0122076	up	1.42367	0.00869581	up	1.35912	51274	KLF3	Kruppel-like factor 3 (basic)	Hs.298658	100046855 /// 16599	Klf3 /// LOC100046855	Kruppel-like factor 3 (basic) /// similar to BKLF	Mm.439720
225140_at	1431630_a_at	0.00306002	up	1.11627							0.0376439	up	1.11315				51274	KLF3	Kruppel-like factor 3 (basic)	Hs.298658	100046855 /// 16599	Klf3 /// LOC100046855	Kruppel-like factor 3 (basic) /// similar to BKLF	Mm.439720
209254_at	1433997_at	0.0234239	up	1.25331	0.00498539	up	1.27707	0.0221912	up	1.34013	0.0141166	up	1.16187	0.0331219	up	1.17078	23008	KLHDC10	kelch domain containing 10	Hs.520710	76788	Klhdc10	kelch domain containing 10	Mm.277308
209254_at	1428771_at	0.0234239	up	1.25331				0.00881474	up	1.41427	0.0335875	up	1.4217	0.0277208	up	1.47668	23008	KLHDC10	kelch domain containing 10	Hs.520710	76788	Klhdc10	kelch domain containing 10	Mm.277308
209854_s_at	1420701_at	0.00815186	up	1.13773	0.00107393	up	5.83464	0.000350434	up	2.99618	0.000679501	up	6.54627	0.00504298	up	4.61843	3817	KLK2	kallikrein-related peptidase 2	Hs.515560	16623	Klk1b1	kallikrein 1-related peptidase b1	Mm.447819
209854_s_at	1425144_at	0.00815186	up	1.13773	0.0144605	up	2.68507				0.00339879	up	3.78052				3817	KLK2	kallikrein-related peptidase 2	Hs.515560	16613	Klk1b11	kallikrein 1-related peptidase b11	Mm.443378
209854_s_at	1420490_at	0.00815186	up	1.13773	0.0021246	up	6.1895	0.00874297	up	1.42123	0.0346569	up	2.7637				3817	KLK2	kallikrein-related peptidase 2	Hs.515560	16615	Klk1b16	kallikrein 1-related peptidase b16	Mm.440887
209854_s_at	1451607_at	0.00815186	up	1.13773	4.78184e-05	up	3.83608	0.00391954	up	1.71019	0.0221279	up	4.22641				3817	KLK2	kallikrein-related peptidase 2	Hs.515560	16616	Klk1b21	kallikrein 1-related peptidase b21	Mm.443292
209854_s_at	1425182_x_at	0.00815186	up	1.13773	0.00368466	up	4.08024	9.3226e-05	up	2.21465	8.27887e-05	up	8.22838	0.0120942	up	4.7119	3817	KLK2	kallikrein-related peptidase 2	Hs.515560	13646 /// 13648	Klk1b22 /// Klk1b9	kallikrein 1-related peptidase b22 /// kallikrein 1-related peptidase b9	Mm.440884
209854_s_at	1420770_at	0.00815186	up	1.13773	0.00142059	up	2.72269	0.00149265	up	1.73533	0.00654436	up	3.51604	0.0154001	up	2.63202	3817	KLK2	kallikrein-related peptidase 2	Hs.515560	16617	Klk1b24	kallikrein 1-related peptidase b24	Mm.444308
209854_s_at	1419090_x_at	0.00815186	up	1.13773	0.0153187	up	2.49841				0.000555987	up	3.88892				3817	KLK2	kallikrein-related peptidase 2	Hs.515560	16618	Klk1b26	kallikrein 1-related petidase b26	Mm.439663
209854_s_at	1421587_at	0.00815186	up	1.13773	0.026326	up	2.60131	0.0422129	up	1.39242							3817	KLK2	kallikrein-related peptidase 2	Hs.515560	16619	Klk1b27	kallikrein 1-related peptidase b27	Mm.445911
209854_s_at	1427380_at	0.00815186	up	1.13773	0.00425398	up	3.59765	0.0148399	up	1.72055	0.000511295	up	3.11899	0.0139762	up	2.67535	3817	KLK2	kallikrein-related peptidase 2	Hs.515560	18050	Klk1b3	kallikrein 1-related peptidase b3	Mm.439740
209854_s_at	1421372_at	0.00815186	up	1.13773	0.000766471	up	5.03227	3.8237e-05	up	2.27607	0.00282883	up	3.98988	0.00139378	up	2.86744	3817	KLK2	kallikrein-related peptidase 2	Hs.515560	18048	Klk1b4	kallikrein 1-related pepidase b4	Mm.440886
209854_s_at	1450222_x_at	0.00815186	up	1.13773	0.000971567	up	4.53886	2.44145e-05	up	1.89968	0.000321389	up	2.60208	0.00768702	up	2.40304	3817	KLK2	kallikrein-related peptidase 2	Hs.515560	18048	Klk1b4	kallikrein 1-related pepidase b4	Mm.440886
209854_s_at	1419010_x_at	0.00815186	up	1.13773	0.000310589	up	7.02467	7.97647e-05	up	5.15848	0.00320797	up	4.63418	0.00969612	up	5.23474	3817	KLK2	kallikrein-related peptidase 2	Hs.515560	16622	Klk1b5	kallikrein 1-related peptidase b5	Mm.443373
209854_s_at	1449313_at	0.00815186	up	1.13773	0.000133164	up	6.76301	0.000138169	up	4.28157	0.000771636	up	4.13614	0.00236327	up	4.31617	3817	KLK2	kallikrein-related peptidase 2	Hs.515560	16622	Klk1b5	kallikrein 1-related peptidase b5	Mm.443373
209854_s_at	1449463_at	0.00815186	up	1.13773	0.00065597	up	7.36856	0.0186592	up	1.14993				0.0161487	up	14.6861	3817	KLK2	kallikrein-related peptidase 2	Hs.515560	16624	Klk1b8	kallikrein 1-related peptidase b8	Mm.435488
222242_s_at	1429230_at	0.000409771	up	1.41678	5.41389e-05	up	10.6106	0.000170239	up	2.73273	0.00354464	up	7.05139	0.00424729	up	7.53989	25818	KLK5	kallikrein-related peptidase 5	Hs.50915	68668	Klk5	kallikrein related-peptidase 5	Mm.458122
239381_at	1423542_at	0.000127719	up	1.60256	0.0386154	up	3.4504	0.00472048	up	2.26997	0.0208361	up	2.15862	0.0254468	up	4.11343	5650	KLK7	kallikrein-related peptidase 7	Hs.151254	23993	Klk7	kallikrein related-peptidase 7 (chymotryptic, stratum corneum)	Mm.251227
206316_s_at	1435575_at	0.00251538	up	1.39859	0.00222434	up	2.59762	0.00370782	up	2.15857	0.00341472	up	1.98532	0.0063205	up	2.24477	9735	KNTC1	kinetochore associated 1	Hs.300559	208628	Kntc1	kinetochore associated 1	Mm.441089
207935_s_at	1437344_x_at	0.0370388	up	1.31399							0.00722225	up	1.2347				3860	KRT13	keratin 13	Hs.654550	16663	Krt13	keratin 13	Mm.4646
207935_s_at	1422454_at	0.0370388	up	1.31399	0.00180818	up	4.13905	0.00454013	up	2.47437							3860	KRT13	keratin 13	Hs.654550	16663	Krt13	keratin 13	Mm.4646
207935_s_at	1441863_x_at	0.0370388	up	1.31399	0.0146074	up	1.39171										3860	KRT13	keratin 13	Hs.654550	16663	Krt13	keratin 13	Mm.4646
209800_at	1448932_at	0.0270206	up	1.31612				0.00194052	up	2.7328	0.000711021	up	2.03475	0.000647159	up	2.4605	3868	KRT16	keratin 16	Hs.655160	16666	Krt16	keratin 16	Mm.422799
215189_at	1427365_at	1.92629e-05	up	3.23439	0.0496917	up	1.95797	0.0172081	up	1.42494	0.0123027	up	1.98067	0.0227961	up	2.23073	100134394 /// 3892	KRT86 /// LOC100134394	keratin 86 /// hypothetical protein LOC100134394	Hs.278658	16679	Krt86	keratin 86	Mm.383183
219955_at	1457314_at	0.0176594	up	1.2957	0.00368494	up	2.00239				0.00154016	up	1.55039	0.00368543	up	1.39775	54596	L1TD1	LINE-1 type transposase domain containing 1	Hs.685462	381591	L1td1	LINE-1 type transposase domain containing 1	Mm.34340
229393_at	1454882_at	0.0150264	up	1.36878				0.023943	up	1.39492	0.00247988	up	1.57071	0.0125007	up	1.53658	84456	L3MBTL3	l(3)mbt-like 3 (Drosophila)	Hs.658051	237339	L3mbtl3	l(3)mbt-like 3 (Drosophila)	Mm.338439
229393_at	1443030_at	0.0150264	up	1.36878	0.00637573	up	1.26476				0.011332	up	1.4409	0.0126669	up	1.26556	84456	L3MBTL3	l(3)mbt-like 3 (Drosophila)	Hs.658051	237339	L3mbtl3	l(3)mbt-like 3 (Drosophila)	Mm.338439
229393_at	1434246_at	0.0150264	up	1.36878	0.0265645	up	1.24529	0.0245628	up	1.46114	0.0262015	up	1.31838				84456	L3MBTL3	l(3)mbt-like 3 (Drosophila)	Hs.658051	237339	L3mbtl3	l(3)mbt-like 3 (Drosophila)	Mm.338439
217933_s_at	1450860_at	0.0377395	up	1.17394	0.0146624	up	1.99292	0.032001	up	1.54277	0.0178146	up	1.92996	0.0167385	up	1.88487	51056	LAP3	leucine aminopeptidase 3	Hs.570791	66988	Lap3	leucine aminopeptidase 3	Mm.286830
212531_at	1427747_a_at	0.0498569	up	1.28969	0.0186333	up	2.88654	8.14732e-05	up	6.83023	0.0104269	up	3.26851	0.0411324	up	2.25387	3934	LCN2	lipocalin 2	Hs.204238	16819	Lcn2	lipocalin 2	Mm.9537
206012_at	1436227_at	6.74213e-07	up	15.628	7.71956e-06	up	21.7081	3.05134e-05	up	15.3762	0.000116022	up	14.8009	6.60732e-05	up	18.2765	7044	LEFTY2	left-right determination factor 2	Hs.520187	320202	Lefty2	left-right determination factor 2	Mm.87078
235809_at	1435181_at	0.0171994	up	1.19367				0.0120918	up	1.26791	0.0176195	up	1.25067	0.00726071	up	1.25241	132660	LIN54	lin-54 homolog (C. elegans)	Hs.96952	231506	Lin54	lin-54 homolog (C. elegans)	Mm.212568
213909_at	1436055_at	5.42719e-06	up	8.57375	0.00269522	up	2.23454	0.00264731	up	2.79583	0.000128914	up	2.85708	0.0035239	up	2.24488	131578	LRRC15	leucine rich repeat containing 15	Hs.288467	74488	Lrrc15	leucine rich repeat containing 15	Mm.290677
202729_s_at	1448870_at	0.0326775	up	1.23342	0.0192668	up	1.33499				0.0166037	up	1.1572	0.019044	up	1.17873	4052	LTBP1	latent transforming growth factor beta binding protein 1	Hs.713533	268977	Ltbp1	latent transforming growth factor beta binding protein 1	Mm.269747
228885_at	1453152_at	0.000683633	up	2.0792	0.00203673	up	6.80289	0.000261321	up	5.34687	0.000601022	up	5.48536	0.00133884	up	8.0496	256691	MAMDC2		MAM domain containing 2	71738	Mamdc2	MAM domain containing 2	Mm.50841
213288_at	1425029_a_at	0.0171231	up	1.22068	0.00313946	up	1.59428				0.00111859	up	1.3036	0.0269217	up	2.3323	129642	MBOAT2	membrane bound O-acyltransferase domain containing 2	Hs.593538	67216	Mboat2	membrane bound O-acyltransferase domain containing 2	Mm.167671
226726_at	1425029_a_at	0.049047	up	1.18476	0.00313946	up	1.59428				0.00111859	up	1.3036	0.0269217	up	2.3323	129642	MBOAT2	membrane bound O-acyltransferase domain containing 2	Hs.467634	67216	Mboat2	membrane bound O-acyltransferase domain containing 2	Mm.167671
201930_at	1438852_x_at	0.0277766	up	1.13149							0.0162204	up	1.54442	0.048341	up	1.86788	4175	MCM6	minichromosome maintenance complex component 6	Hs.444118	17219	Mcm6	minichromosome maintenance deficient 6 (MIS5 homolog, S. pombe) (S. cerevisiae)	Mm.4933
201930_at	1447756_x_at	0.0277766	up	1.13149	0.0137276	up	1.40633				0.0247967	up	1.57347				4175	MCM6	minichromosome maintenance complex component 6	Hs.444118	17219	Mcm6	minichromosome maintenance deficient 6 (MIS5 homolog, S. pombe) (S. cerevisiae)	Mm.4933
223723_at	1419755_at	0.00830089	up	1.48025	0.00293173	up	2.39925	0.000310909	up	2.13472	0.000436996	up	2.14935				4241	MFI2	antigen p97 (melanoma associated) identified by monoclonal antibodies 133.2 and 96.5	Hs.184727	30060	Mfi2	antigen p97 (melanoma associated) identified by monoclonal antibodies 133.2 and 96.5	Mm.30988
212020_s_at	1426817_at	0.0058195	up	1.37288	0.00573909	up	1.75244				0.0346111	up	1.93858	0.00299714	up	2.36623	4288	MKI67	antigen identified by monoclonal antibody Ki-67	Hs.80976	17345	Mki67	antigen identified by monoclonal antibody Ki 67	Mm.4078
212022_s_at	1426817_at	0.0163246	up	1.64287	0.00573909	up	1.75244				0.0346111	up	1.93858	0.00299714	up	2.36623	4288	MKI67	antigen identified by monoclonal antibody Ki-67	Hs.80976	17345	Mki67	antigen identified by monoclonal antibody Ki 67	Mm.4078
204423_at	1416734_at	0.0100022	up	1.20367	0.0252485	up	1.60298	0.0316981	up	1.31971							4289	MKLN1	muskelin 1, intracellular mediator containing kelch motifs	Hs.44693	27418	Mkln1	muskelin 1, intracellular mediator containing kelch motifs	Mm.238038
209845_at	1418435_at	0.0472046	up	1.24553	0.0164747	up	1.18934				0.00611278	up	1.2916	0.0191311	up	1.27195	23608	MKRN1	makorin ring finger protein 1	Hs.490347	54484	Mkrn1	makorin, ring finger protein, 1	Mm.270484
238025_at	1429570_at	0.0344297	up	1.28822	0.00924663	up	1.61041				0.00212986	up	1.5309	0.000164394	up	1.58868	197259	MLKL	mixed lineage kinase domain-like	Hs.119878	74568	Mlkl	mixed lineage kinase domain-like	Mm.207971
203936_s_at	1416298_at	0.00760016	up	1.33443	3.49604e-06	up	2.47673	0.0202201	up	1.84485	0.00578417	up	1.69247	0.0404359	up	2.24541	4318	MMP9	matrix metallopeptidase 9 (gelatinase B, 92kDa gelatinase, 92kDa type IV collagenase)	Hs.297413	17395	Mmp9	matrix metallopeptidase 9	Mm.4406
203936_s_at	1448291_at	0.00760016	up	1.33443	0.0192653	up	1.82274	0.00668634	up	1.88916	0.019803	up	1.57863				4318	MMP9	matrix metallopeptidase 9 (gelatinase B, 92kDa gelatinase, 92kDa type IV collagenase)	Hs.297413	17395	Mmp9	matrix metallopeptidase 9	Mm.4406
206764_x_at	1440880_at	0.0448522	up	1.20569	0.0146563	up	1.65976	0.028061	up	1.43952	0.0104626	up	1.41495	0.0108185	up	1.42579	65258	MPPE1	metallophosphoesterase 1	Hs.712666	225651	Mppe1	metallophosphoesterase 1	Mm.235792
209858_x_at	1440880_at	0.0105639	up	1.33132	0.0146563	up	1.65976	0.028061	up	1.43952	0.0104626	up	1.41495	0.0108185	up	1.42579	65258	MPPE1	metallophosphoesterase 1	Hs.712666	225651	Mppe1	metallophosphoesterase 1	Mm.235792
213727_x_at	1440880_at	0.0161193	up	1.2981	0.0146563	up	1.65976	0.028061	up	1.43952	0.0104626	up	1.41495	0.0108185	up	1.42579	65258	MPPE1	metallophosphoesterase 1	Hs.712666	225651	Mppe1	metallophosphoesterase 1	Mm.235792
201875_s_at	1428168_at	0.00567725	up	1.11394							0.00438179	up	1.25287	0.00965576	up	1.35448	9019	MPZL1	myelin protein zero-like 1	Hs.493919	68481	Mpzl1	myelin protein zero-like 1	Mm.46438
210087_s_at	1428168_at	0.00140137	up	1.45478							0.00438179	up	1.25287	0.00965576	up	1.35448	9019	MPZL1	myelin protein zero-like 1	Hs.493919	68481	Mpzl1	myelin protein zero-like 1	Mm.46438
210594_x_at	1428168_at	0.000793607	up	1.44146							0.00438179	up	1.25287	0.00965576	up	1.35448	9019	MPZL1	myelin protein zero-like 1	Hs.493919	68481	Mpzl1	myelin protein zero-like 1	Mm.46438
201875_s_at	1428167_a_at	0.00567725	up	1.11394	0.00424307	up	1.56182				0.0481228	up	1.41596				9019	MPZL1	myelin protein zero-like 1	Hs.493919	68481	Mpzl1	myelin protein zero-like 1	Mm.46438
210087_s_at	1428167_a_at	0.00140137	up	1.45478	0.00424307	up	1.56182				0.0481228	up	1.41596				9019	MPZL1	myelin protein zero-like 1	Hs.493919	68481	Mpzl1	myelin protein zero-like 1	Mm.46438
210594_x_at	1428167_a_at	0.000793607	up	1.44146	0.00424307	up	1.56182				0.0481228	up	1.41596				9019	MPZL1	myelin protein zero-like 1	Hs.493919	68481	Mpzl1	myelin protein zero-like 1	Mm.46438
1554841_at	1429599_a_at	0.0254819	up	1.27946				0.0304611	up	1.30379	0.0229996	up	1.21883	0.0188949	up	1.23422	441024	MTHFD2L	methylenetetrahydrofolate dehydrogenase (NADP+ dependent) 2-like	Hs.479954	665563	Mthfd2l	methylenetetrahydrofolate dehydrogenase (NADP+ dependent) 2-like	Mm.153030
220346_at	1429599_a_at	0.0160391	up	1.4318				0.0304611	up	1.30379	0.0229996	up	1.21883	0.0188949	up	1.23422	441024	MTHFD2L	methylenetetrahydrofolate dehydrogenase (NADP+ dependent) 2-like	Hs.479954	665563	Mthfd2l	methylenetetrahydrofolate dehydrogenase (NADP+ dependent) 2-like	Mm.153030
1554841_at	1429601_x_at	0.0254819	up	1.27946										0.042641	up	1.2044	441024	MTHFD2L	methylenetetrahydrofolate dehydrogenase (NADP+ dependent) 2-like	Hs.479954	665563	Mthfd2l	methylenetetrahydrofolate dehydrogenase (NADP+ dependent) 2-like	Mm.153030
220346_at	1429601_x_at	0.0160391	up	1.4318										0.042641	up	1.2044	441024	MTHFD2L	methylenetetrahydrofolate dehydrogenase (NADP+ dependent) 2-like	Hs.479954	665563	Mthfd2l	methylenetetrahydrofolate dehydrogenase (NADP+ dependent) 2-like	Mm.153030
1554841_at	1429600_at	0.0254819	up	1.27946				0.0374131	up	1.31407							441024	MTHFD2L	methylenetetrahydrofolate dehydrogenase (NADP+ dependent) 2-like	Hs.479954	665563	Mthfd2l	methylenetetrahydrofolate dehydrogenase (NADP+ dependent) 2-like	Mm.153030
220346_at	1429600_at	0.0160391	up	1.4318				0.0374131	up	1.31407							441024	MTHFD2L	methylenetetrahydrofolate dehydrogenase (NADP+ dependent) 2-like	Hs.479954	665563	Mthfd2l	methylenetetrahydrofolate dehydrogenase (NADP+ dependent) 2-like	Mm.153030
1555397_at	1458550_at	0.0288985	up	1.21848	0.00341593	up	1.61877	0.0261688	up	1.34108	0.0398546	up	1.13071				4642	MYO1D	myosin ID	Hs.658000	338367	Myo1d	myosin ID	Mm.151948
1555397_at	1435463_s_at	0.0288985	up	1.21848	0.00144302	up	1.98747										4642	MYO1D	myosin ID	Hs.658000	338367	Myo1d	myosin ID	Mm.151948
216672_s_at	1436483_at	0.00449407	up	1.19979	0.000735969	up	4.63441	0.00197439	up	2.01035	0.00152296	up	3.33334	0.000991425	up	3.89441	23040	MYT1L	myelin transcription factor 1-like	Hs.434418	17933	Myt1l	myelin transcription factor 1-like	Mm.253067
216672_s_at	1421175_at	0.00449407	up	1.19979	0.0194831	up	1.56785	0.0176163	up	1.34816	0.0291359	up	1.30269				23040	MYT1L	myelin transcription factor 1-like	Hs.434418	17933	Myt1l	myelin transcription factor 1-like	Mm.253067
216672_s_at	1429738_at	0.00449407	up	1.19979	0.0365033	up	1.21716				0.0332073	up	1.20112				23040	MYT1L	myelin transcription factor 1-like	Hs.434418	17933	Myt1l	myelin transcription factor 1-like	Mm.253067
222161_at	1422671_s_at	0.0479612	up	1.48125	0.0345242	up	1.68037	0.0175771	up	1.48052	0.0115331	up	1.4609				10003	NAALAD2	N-acetylated alpha-linked acidic dipeptidase 2	Hs.503560	72560	Naalad2	N-acetylated alpha-linked acidic dipeptidase 2	Mm.474510
212789_at	1434426_at	0.0102731	up	1.22269							0.0269606	up	1.43409	0.0205213	up	1.35585	23310	NCAPD3	non-SMC condensin II complex, subunit D3	Hs.438550	78658	Ncapd3	non-SMC condensin II complex, subunit D3	Mm.251777
212789_at	1454952_s_at	0.0102731	up	1.22269	0.025492	up	1.55383	0.04604	up	1.39497							23310	NCAPD3	non-SMC condensin II complex, subunit D3	Hs.438550	78658	Ncapd3	non-SMC condensin II complex, subunit D3	Mm.251777
204641_at	1417299_at	0.0186056	up	1.21597	0.00054202	up	1.83111	0.000114516	up	1.9575	0.000486789	up	1.70256	0.00111956	up	1.87719	4751	NEK2	NIMA (never in mitosis gene a)-related kinase 2	Hs.153704	18005	Nek2	NIMA (never in mitosis gene a)-related expressed kinase 2	Mm.33773
204641_at	1437580_s_at	0.0186056	up	1.21597	0.00131829	up	2.31356	0.000252964	up	3.2394	0.00673376	up	2.29143	0.000882225	up	2.77764	4751	NEK2	NIMA (never in mitosis gene a)-related kinase 2	Hs.153704	18005	Nek2	NIMA (never in mitosis gene a)-related expressed kinase 2	Mm.33773
211466_at	1434102_at	0.0157006	up	1.15593	0.0160067	up	1.40915				0.00564776	up	1.53104	0.00720783	up	1.62826	4781	NFIB	nuclear factor I/B	Hs.644095	18028	Nfib	nuclear factor I/B	Mm.317947
211466_at	1438244_at	0.0157006	up	1.15593							0.0481027	up	1.45118	0.0419575	up	1.54122	4781	NFIB	nuclear factor I/B	Hs.644095	18028	Nfib	nuclear factor I/B	Mm.317947
211466_at	1454834_at	0.0157006	up	1.15593							0.0262689	up	1.45275				4781	NFIB	nuclear factor I/B	Hs.644095	18028	Nfib	nuclear factor I/B	Mm.317947
211466_at	1448288_at	0.0157006	up	1.15593				0.0132344	up	1.54433							4781	NFIB	nuclear factor I/B	Hs.644095	18028	Nfib	nuclear factor I/B	Mm.317947
211466_at	1427680_a_at	0.0157006	up	1.15593	0.00498761	up	1.83445										4781	NFIB	nuclear factor I/B	Hs.644095	18028	Nfib	nuclear factor I/B	Mm.317947
205858_at	1454903_at	0.00149855	up	4.95245	0.00559859	up	1.12145	0.00428646	up	1.69804	0.0314042	up	1.39085				4804	NGFR	nerve growth factor receptor (TNFR superfamily, member 16)	Hs.415768	18053	Ngfr	nerve growth factor receptor (TNFR superfamily, member 16)	Mm.283893
244320_at	1453048_at	0.00292534	up	1.41969	0.0304132	up	1.26481				0.0196667	up	1.25979	0.0408876	up	1.22057	374354	NHLRC2	NHL repeat containing 2	Hs.594372	66866	Nhlrc2	NHL repeat containing 2	Mm.392509
244320_at	1429145_at	0.00292534	up	1.41969							0.0442254	up	1.17904				374354	NHLRC2	NHL repeat containing 2	Hs.594372	66866	Nhlrc2	NHL repeat containing 2	Mm.46346
1552696_at	1434864_at	0.008729	up	1.27356				0.0358767	up	1.5429	0.00346429	up	1.40006	0.0142802	up	1.52023	123606	NIPA1	non imprinted in Prader-Willi/Angelman syndrome 1	Hs.511797	233280	Nipa1	non imprinted in Prader-Willi/Angelman syndrome 1 homolog (human)	Mm.389901
1552696_at	1452763_at	0.008729	up	1.27356	0.00517425	up	1.31147										123606	NIPA1	non imprinted in Prader-Willi/Angelman syndrome 1	Hs.511797	233280	Nipa1	non imprinted in Prader-Willi/Angelman syndrome 1 homolog (human)	Mm.389901
212247_at	1454743_at	0.0138289	up	1.20482	0.0335606	up	1.66915	0.0489056	up	1.40333				0.0304766	up	1.60943	23165	NUP205	nucleoporin 205kDa	Hs.632299	70699	Nup205	nucleoporin 205	Mm.261208
204435_at	1437843_s_at	0.0269546	up	1.25495				0.035424	up	1.19111	0.0341891	up	1.20219	0.0463612	up	1.19397	9818	NUPL1	nucleoporin like 1	Hs.719291	71844	Nupl1	nucleoporin like 1	Mm.258051
218039_at	1416309_at	0.00111742	up	1.37138	0.0236815	up	1.4848				0.0130107	up	1.73201	0.00982001	up	2.06969	51203	NUSAP1	nucleolar and spindle associated protein 1	Hs.615092	108907	Nusap1	nucleolar and spindle associated protein 1	Mm.290015
202869_at	1424775_at	0.000436908	up	2.66262	0.014838	up	1.87916	0.00562539	up	1.65968	0.00656569	up	1.82586	0.00899173	up	1.95343	4938	OAS1	2',5'-oligoadenylate synthetase 1, 40/46kDa	Hs.524760	246730	Oas1a	2'-5' oligoadenylate synthetase 1A	Mm.14301
204972_at	1425065_at	0.000660438	up	3.30465	0.00554242	up	1.3893				0.0228141	up	1.78187	0.0187305	up	1.90809	4939	OAS2	2'-5'-oligoadenylate synthetase 2, 69/71kDa	Hs.414332	246728	Oas2	2'-5' oligoadenylate synthetase 2	Mm.260926
228607_at	1425065_at	0.000175351	up	3.78398	0.00554242	up	1.3893				0.0228141	up	1.78187	0.0187305	up	1.90809	4939	OAS2	2'-5'-oligoadenylate synthetase 2, 69/71kDa	Hs.414332	246728	Oas2	2'-5' oligoadenylate synthetase 2	Mm.260926
213131_at	1425784_a_at	0.00106302	up	1.41248	0.00165682	up	5.91951	0.000746977	up	3.7603	0.000480471	up	3.36249	0.00196964	up	4.94609	10439	OLFM1	olfactomedin 1	Hs.522484	56177	Olfm1	olfactomedin 1	Mm.43278
213131_at	1455796_x_at	0.00106302	up	1.41248	0.007097	up	8.80723	1.27839e-05	up	4.35269	0.00124968	up	3.80642	0.00428235	up	4.63344	10439	OLFM1	olfactomedin 1	Hs.522484	56177	Olfm1	olfactomedin 1	Mm.43278
213131_at	1426562_a_at	0.00106302	up	1.41248	0.00546736	up	1.44514	0.00209878	up	1.52802							10439	OLFM1	olfactomedin 1	Hs.522484	56177	Olfm1	olfactomedin 1	Mm.43278
205041_s_at	1451054_at	0.0378912	up	1.17371	0.0185572	up	2.89709	0.00192757	up	2.29184	0.00528146	up	2.7247				5004 /// 5005	ORM1 /// ORM2	orosomucoid 1 /// orosomucoid 2	Hs.522356	18405	Orm1	orosomucoid 1	Mm.4777
205041_s_at	1420438_at	0.0378912	up	1.17371	0.000387169	up	2.77686	0.000166806	up	2.33182	0.0214417	up	2.01429	0.0214805	up	1.62331	5004 /// 5005	ORM1 /// ORM2	orosomucoid 1 /// orosomucoid 2	Hs.522356	18406	Orm2	orosomucoid 2	Mm.14173
209791_at	1418252_at	2.52666e-06	up	1.71943	0.00124297	up	2.11827	0.0335056	up	1.29416	0.00512787	up	1.48439	0.00229199	up	1.71844	11240	PADI2	peptidyl arginine deiminase, type II	Hs.33455	18600	Padi2	peptidyl arginine deiminase, type II	Mm.2296
1554384_at	1418252_at	0.00248546	up	1.80126	0.00124297	up	2.11827	0.0335056	up	1.29416	0.00512787	up	1.48439	0.00229199	up	1.71844	11240	PADI2	peptidyl arginine deiminase, type II	Hs.33455	18600	Padi2	peptidyl arginine deiminase, type II	Mm.2296
220001_at	1422760_at	0.000223077	up	2.2337	0.00572154	up	1.99009	0.000145724	up	2.28751	0.00376326	up	2.05552	0.00404715	up	2.00714	23569	PADI4	peptidyl arginine deiminase, type IV	Hs.522969	18602	Padi4	peptidyl arginine deiminase, type IV	Mm.250358
218543_s_at	1426774_at	0.00521514	up	1.26374	0.000938506	up	3.17951	0.0104682	up	2.21353	0.00748906	up	2.4917	0.0098011	up	2.73196	64761	PARP12	poly (ADP-ribose) polymerase family, member 12	Hs.12646	243771	Parp12	poly (ADP-ribose) polymerase family, member 12	Mm.268462
224701_at	1451564_at	0.00185368	up	1.70778	5.42171e-05	up	2.73254	0.0308973	up	1.51492	0.00314744	up	1.93554	0.00766056	up	2.48391	54625	PARP14	poly (ADP-ribose) polymerase family, member 14	Hs.518203	547253	Parp14	poly (ADP-ribose) polymerase family, member 14	Mm.244406
224701_at	1432548_at	0.00185368	up	1.70778				0.0124553	up	1.29367							54625	PARP14	poly (ADP-ribose) polymerase family, member 14	Hs.518203	547253	Parp14	poly (ADP-ribose) polymerase family, member 14	Mm.244406
206594_at	1450993_at	0.00572371	up	1.20058	0.0136803	up	3.0111	0.000562704	up	1.76679	0.0423265	up	1.62948	0.0151046	up	1.74064	23178	PASK	PAS domain containing serine/threonine kinase	Hs.397891	269224	Pask	PAS domain containing serine/threonine kinase	Mm.379454
213534_s_at	1450993_at	0.00538254	up	1.37866	0.0136803	up	3.0111	0.000562704	up	1.76679	0.0423265	up	1.62948	0.0151046	up	1.74064	23178	PASK	PAS domain containing serine/threonine kinase	Hs.397891	269224	Pask	PAS domain containing serine/threonine kinase	Mm.379454
216945_x_at	1450993_at	0.00565375	up	1.41088	0.0136803	up	3.0111	0.000562704	up	1.76679	0.0423265	up	1.62948	0.0151046	up	1.74064	23178	PASK	PAS domain containing serine/threonine kinase	Hs.397891	269224	Pask	PAS domain containing serine/threonine kinase	Mm.379454
219148_at	1448627_s_at	0.00142637	up	1.50473	0.00615881	up	1.43395				0.0419491	up	1.45854	0.0133469	up	1.82072	55872	PBK	PDZ binding kinase	Hs.104741	52033	Pbk	PDZ binding kinase	Mm.24337
212753_at	1428423_at	0.0255744	up	1.21957	0.0253298	up	1.466	0.0478836	up	1.33926				0.0181164	up	1.70186	10336	PCGF3	polycomb group ring finger 3	Hs.144309	69587	Pcgf3	polycomb group ring finger 3	Mm.261218
213173_at	1419047_at	0.0299694	up	1.23307	0.00216018	up	1.70422							0.0235079	up	1.71658	22990	PCNX	pecanex homolog (Drosophila)	Hs.446559	54604	Pcnx	pecanex homolog (Drosophila)	Mm.86584
238792_at	1419047_at	0.0479996	up	1.10214	0.00216018	up	1.70422							0.0235079	up	1.71658	22990	PCNX	pecanex homolog (Drosophila)	Hs.446559	54604	Pcnx	pecanex homolog (Drosophila)	Mm.86584
213173_at	1460580_at	0.0299694	up	1.23307				0.0130964	up	1.21461							22990	PCNX	pecanex homolog (Drosophila)	Hs.446559	54604	Pcnx	pecanex homolog (Drosophila)	Mm.86584
238792_at	1460580_at	0.0479996	up	1.10214				0.0130964	up	1.21461							22990	PCNX	pecanex homolog (Drosophila)	Hs.446559	54604	Pcnx	pecanex homolog (Drosophila)	Mm.86584
1552931_a_at	1418406_at	0.0102192	up	1.1568	0.00199183	up	1.72534				0.0451704	up	1.58271	0.0393591	up	1.62105	5151	PDE8A	phosphodiesterase 8A	Hs.9333	18584	Pde8a	phosphodiesterase 8A	Mm.458069
1552931_a_at	1418407_at	0.0102192	up	1.1568	0.02146	up	1.04873							0.0335312	up	1.34353	5151	PDE8A	phosphodiesterase 8A	Hs.9333	18584	Pde8a	phosphodiesterase 8A	Mm.458069
206803_at	1416266_at	0.00695808	up	1.14316	0.00299208	up	1.31626				0.044137	up	1.4343	0.019412	up	1.55015	5173	PDYN	prodynorphin	Hs.22584	18610	Pdyn	prodynorphin	Mm.6239
221142_s_at	1448910_at	0.0400809	up	1.09803	0.000959214	up	1.2422	0.0215727	up	1.40193	0.00644461	up	1.44013	0.0209195	up	1.41691	55825	PECR	peroxisomal trans-2-enoyl-CoA reductase	Hs.281680	111175	Pecr	peroxisomal trans-2-enoyl-CoA reductase	Mm.281738
221142_s_at	1439167_at	0.0400809	up	1.09803							0.0176985	up	1.25617	0.0151642	up	1.28269	55825	PECR	peroxisomal trans-2-enoyl-CoA reductase	Hs.281680	111175	Pecr	peroxisomal trans-2-enoyl-CoA reductase	Mm.281738
227947_at	1452404_at	0.0101874	up	1.29759	0.00497054	up	1.30135				0.0116781	up	1.18179	0.00919845	up	1.25381	9749	PHACTR2	phosphatase and actin regulator 2	Hs.102471	215789	Phactr2	phosphatase and actin regulator 2	Mm.338311
225842_at	1418835_at	0.0301066	up	1.09431				0.0390257	up	1.69744	0.0356174	up	1.66527	0.0485246	up	1.81352	22822	PHLDA1	pleckstrin homology-like domain, family A, member 1	Hs.602085	21664	Phlda1	pleckstrin homology-like domain, family A, member 1	Mm.3117
209780_at	1444559_at	0.00511408	up	1.2339	0.037435	up	1.54142				0.031903	up	1.38189	4.75654e-05	up	1.55703	57157	PHTF2	putative homeodomain transcription factor 2	Hs.203965	68770	Phtf2	Putative homeodomain transcription factor 2, mRNA (cDNA clone MGC:60851 IMAGE:30050876)	Mm.86410
209780_at	1437637_at	0.00511408	up	1.2339										0.0479541	up	1.41583	57157	PHTF2	putative homeodomain transcription factor 2	Hs.203965	68770	Phtf2	putative homeodomain transcription factor 2	Mm.86410
209780_at	1437067_at	0.00511408	up	1.2339	0.00473467	up	1.58368										57157	PHTF2	putative homeodomain transcription factor 2	Hs.203965	68770	Phtf2	putative homeodomain transcription factor 2	Mm.86410
207558_s_at	1424797_a_at	0.0118009	up	1.32484	0.00113149	up	2.15279				0.0186177	up	1.46757	0.0113216	up	1.62898	5308	PITX2	paired-like homeodomain 2	Hs.643588	18741	Pitx2	paired-like homeodomain transcription factor 2	Mm.246804
213222_at	1435043_at	0.00638072	up	1.38431	0.00568884	up	4.47084	0.000849003	up	4.84271	0.00151822	up	2.25974	0.000304755	up	3.09677	23236	PLCB1	phospholipase C, beta 1 (phosphoinositide-specific)	Hs.431173	18795	Plcb1	phospholipase C, beta 1	Mm.330607
204886_at	1452115_a_at	0.00659537	up	1.47294				0.0337235	up	1.82552	0.0365569	up	1.43675	0.00257564	up	1.64142	10733	PLK4	polo-like kinase 4 (Drosophila)	Hs.172052	20873	Plk4	polo-like kinase 4 (Drosophila)	Mm.3794
204887_s_at	1452115_a_at	0.00724487	up	1.4141				0.0337235	up	1.82552	0.0365569	up	1.43675	0.00257564	up	1.64142	10733	PLK4	polo-like kinase 4 (Drosophila)	Hs.172052	20873	Plk4	polo-like kinase 4 (Drosophila)	Mm.3794
204886_at	1426580_at	0.00659537	up	1.47294										0.0340486	up	1.23273	10733	PLK4	polo-like kinase 4 (Drosophila)	Hs.172052	20873	Plk4	polo-like kinase 4 (Drosophila)	Mm.3794
204887_s_at	1426580_at	0.00724487	up	1.4141										0.0340486	up	1.23273	10733	PLK4	polo-like kinase 4 (Drosophila)	Hs.172052	20873	Plk4	polo-like kinase 4 (Drosophila)	Mm.3794
202619_s_at	1416687_at	0.00459537	up	2.05831	0.00867542	up	1.50471				0.0345887	up	1.49579	0.035919	up	1.80439	5352	PLOD2	procollagen-lysine, 2-oxoglutarate 5-dioxygenase 2	Hs.477866	26432	Plod2	procollagen lysine, 2-oxoglutarate 5-dioxygenase 2	Mm.79983
202620_s_at	1416687_at	0.00198692	up	1.65554	0.00867542	up	1.50471				0.0345887	up	1.49579	0.035919	up	1.80439	5352	PLOD2	procollagen-lysine, 2-oxoglutarate 5-dioxygenase 2	Hs.477866	26432	Plod2	procollagen lysine, 2-oxoglutarate 5-dioxygenase 2	Mm.79983
233177_s_at	1418746_at	0.0280437	up	1.22351				0.0331341	up	1.48071	0.0167229	up	1.32441	0.017717	up	1.33571	25953	PNKD	paroxysmal nonkinesigenic dyskinesia	Hs.98475	56695	Pnkd	paroxysmal nonkinesiogenic dyskinesia	Mm.384726
228383_at	1451361_a_at	0.0354196	up	1.0549	0.0209672	up	1.65453				0.00726776	up	1.99481	0.00662922	up	1.82435	375775	PNPLA7	patatin-like phospholipase domain containing 7	Hs.294147	241274	Pnpla7	patatin-like phospholipase domain containing 7	Mm.389243
219756_s_at	1427492_at	5.66121e-06	up	3.82454	0.0419673	up	2.62302				0.0233498	up	1.43328	0.0248077	up	1.58178	79983	POF1B	premature ovarian failure, 1B	Hs.267038	69693	Pof1b	premature ovarian failure 1B	Mm.34964
216026_s_at	1448650_a_at	0.00238057	up	1.1612	0.000247102	up	1.62789				0.0150664	up	1.56538	0.0115302	up	1.65186	5426	POLE	polymerase (DNA directed), epsilon	Hs.524871	18973	Pole	polymerase (DNA directed), epsilon	Mm.35061
218009_s_at	1423774_a_at	0.00676851	up	1.31963	0.0048266	up	1.67623	0.0433392	up	1.57804	0.0173104	up	1.76544	0.00254083	up	2.10698	9055	PRC1	protein regulator of cytokinesis 1	Hs.567385	233406	Prc1	protein regulator of cytokinesis 1	Mm.227274
218009_s_at	1423775_s_at	0.00676851	up	1.31963	0.000345975	up	1.70611	0.0390723	up	1.70581	0.00989926	up	1.60356	0.00239485	up	1.97895	9055	PRC1	protein regulator of cytokinesis 1	Hs.567385	233406	Prc1	protein regulator of cytokinesis 1	Mm.227274
208680_at	1437014_x_at	0.0022222	up	1.21034	3.59879e-05	up	1.44134				0.0151754	up	1.2716	0.035701	up	1.36034	5052	PRDX1	peroxiredoxin 1	Hs.180909	18477 /// 637273	EG637273 /// Prdx1	predicted gene, EG637273 /// peroxiredoxin 1	Mm.30929
208680_at	1436691_x_at	0.0022222	up	1.21034	1.66506e-05	up	1.32449	0.00481643	up	1.14599	0.00122949	up	1.22801	0.00713281	up	1.30055	5052	PRDX1	peroxiredoxin 1	Hs.180909	18477	Prdx1	peroxiredoxin 1	Mm.30929
208680_at	1433866_x_at	0.0022222	up	1.21034	0.00204888	up	1.55698				0.0231087	up	1.32265	0.0365908	up	1.45161	5052	PRDX1	peroxiredoxin 1	Hs.180909	18477	Prdx1	peroxiredoxin 1	Mm.30929
208680_at	1434731_x_at	0.0022222	up	1.21034	0.00129372	up	1.47557				0.00278208	up	1.25903	0.0225002	up	1.39401	5052	PRDX1	peroxiredoxin 1	Hs.180909	18477	Prdx1	peroxiredoxin 1	Mm.30929
208680_at	1416000_a_at	0.0022222	up	1.21034							0.00441538	up	1.41857	0.00267556	up	1.53727	5052	PRDX1	peroxiredoxin 1	Hs.180909	18477	Prdx1	peroxiredoxin 1	Mm.30929
228224_at	1416321_s_at	0.0403483	up	1.35765	0.00431655	up	1.29338				0.00451255	up	1.4911	0.00915397	up	1.47519	5549	PRELP	proline/arginine-rich end leucine-rich repeat protein	Hs.632481	116847	Prelp	proline arginine-rich end leucine-rich repeat	Mm.214514
204117_at	1422796_at	0.00804109	up	1.15751										0.0262255	up	1.23249	5550	PREP	prolyl endopeptidase	Hs.436564	19072	Prep	prolyl endopeptidase	Mm.37294
229644_at	1422796_at	0.0207735	up	1.2352										0.0262255	up	1.23249	5550	PREP	Prolyl endopeptidase	Hs.436564	19072	Prep	prolyl endopeptidase	Mm.37294
204117_at	1439942_at	0.00804109	up	1.15751	0.00794991	up	1.13831										5550	PREP	prolyl endopeptidase	Hs.436564	19072	Prep	prolyl endopeptidase	Mm.37294
229644_at	1439942_at	0.0207735	up	1.2352	0.00794991	up	1.13831										5550	PREP	Prolyl endopeptidase	Hs.436564	19072	Prep	prolyl endopeptidase	Mm.37294
203537_at	1452062_at	0.0331942	up	1.12483				0.0238431	up	1.44173	0.0144971	up	1.37514	0.0160937	up	1.41655	5636	PRPSAP2	phosphoribosyl pyrophosphate synthetase-associated protein 2	Hs.632236	212627	Prpsap2	phosphoribosyl pyrophosphate synthetase-associated protein 2	Mm.27703
208776_at	1440253_at	0.0131282	up	1.26895				0.0432349	up	1.3369	0.0309279	up	1.3043	0.0316033	up	1.52298	5717	PSMD11	proteasome (prosome, macropain) 26S subunit, non-ATPase, 11	Hs.655396	69077	Psmd11	Proteasome (prosome, macropain) 26S subunit, non-ATPase, 11, mRNA (cDNA clone IMAGE:5006212)	Mm.260539
208776_at	1456059_at	0.0131282	up	1.26895							0.023341	up	1.18307	0.00885974	up	1.20595	5717	PSMD11	proteasome (prosome, macropain) 26S subunit, non-ATPase, 11	Hs.655396	69077	Psmd11	proteasome (prosome, macropain) 26S subunit, non-ATPase, 11	Mm.260539
208776_at	1429370_a_at	0.0131282	up	1.26895							0.0371619	up	1.16719				5717	PSMD11	proteasome (prosome, macropain) 26S subunit, non-ATPase, 11	Hs.655396	69077	Psmd11	proteasome (prosome, macropain) 26S subunit, non-ATPase, 11	Mm.260539
228825_at	1417777_at	0.00895951	up	1.5483	3.15698e-05	up	6.42658	0.00461645	up	2.62137	8.39968e-05	up	3.87219	0.000211923	up	4.31641	22949	PTGR1	prostaglandin reductase 1	Hs.584864	67103	Ptgr1	prostaglandin reductase 1	Mm.34497
242775_at	1417777_at	0.00658927	up	1.52505	3.15698e-05	up	6.42658	0.00461645	up	2.62137	8.39968e-05	up	3.87219	0.000211923	up	4.31641	22949	PTGR1	Prostaglandin reductase 1	Hs.584864	67103	Ptgr1	prostaglandin reductase 1	Mm.34497
218732_at	1455894_at	0.033413	up	1.20712				0.0174405	up	1.23564	0.0211866	up	1.20029	0.00581925	up	1.27849	51651	PTRH2	peptidyl-tRNA hydrolase 2	Hs.12677	217057	Ptrh2	peptidyl-tRNA hydrolase 2	Mm.24868
212012_at	1428259_at	0.0302139	up	1.18603	0.000108626	up	1.74461				0.018086	up	1.50875	0.0199193	up	1.5327	7837	PXDN	peroxidasin homolog (Drosophila)	Hs.332197	69675	Pxdn	peroxidasin homolog (Drosophila)	Mm.251774
212013_at	1428259_at	0.00187685	up	1.26564	0.000108626	up	1.74461				0.018086	up	1.50875	0.0199193	up	1.5327	7837	PXDN	peroxidasin homolog (Drosophila)	Hs.332197	69675	Pxdn	peroxidasin homolog (Drosophila)	Mm.251774
219705_at	1427152_at	0.0351832	up	1.25806	0.0289245	up	2.15892	0.0236458	up	1.57815	0.024626	up	1.62259	0.00433053	up	1.76132	79832	QSER1	glutamine and serine rich 1	Hs.369368	99003	Qser1	glutamine and serine rich 1	Mm.274314
244563_at	1427152_at	0.0246836	up	1.26138	0.0289245	up	2.15892	0.0236458	up	1.57815	0.024626	up	1.62259	0.00433053	up	1.76132	79832	QSER1	glutamine and serine rich 1	Hs.369368	99003	Qser1	glutamine and serine rich 1	Mm.274314
219705_at	1427151_at	0.0351832	up	1.25806	0.0168324	up	2.1766				0.0161392	up	1.7424	0.00451469	up	1.97045	79832	QSER1	glutamine and serine rich 1	Hs.369368	99003	Qser1	glutamine and serine rich 1	Mm.274314
244563_at	1427151_at	0.0246836	up	1.26138	0.0168324	up	2.1766				0.0161392	up	1.7424	0.00451469	up	1.97045	79832	QSER1	glutamine and serine rich 1	Hs.369368	99003	Qser1	glutamine and serine rich 1	Mm.274314
219705_at	1452331_s_at	0.0351832	up	1.25806	0.018191	up	1.36729	0.0153551	up	1.37859	0.0261751	up	1.31353				79832	QSER1	glutamine and serine rich 1	Hs.369368	99003	Qser1	glutamine and serine rich 1	Mm.274314
244563_at	1452331_s_at	0.0246836	up	1.26138	0.018191	up	1.36729	0.0153551	up	1.37859	0.0261751	up	1.31353				79832	QSER1	glutamine and serine rich 1	Hs.369368	99003	Qser1	glutamine and serine rich 1	Mm.274314
228613_at	1438022_at	0.0414487	up	1.36656				0.035351	up	1.33021	0.0285336	up	1.47663	0.027336	up	1.49235	9727	RAB11FIP3	RAB11 family interacting protein 3 (class II)	Hs.531642	215445	Rab11fip3	RAB11 family interacting protein 3 (class II)	Mm.41191
223463_at	1452113_a_at	0.0148368	up	1.21838	0.00132718	up	1.26225	0.0151348	up	1.31928	0.00194449	up	1.29482	0.043813	up	1.29005	51715	RAB23	RAB23, member RAS oncogene family	Hs.555016	19335	Rab23	RAB23, member RAS oncogene family	Mm.86744
223471_at	1434306_at	0.0280689	up	1.14055	0.0270642	up	1.91878	0.0200255	up	1.5606	0.0313281	up	1.26301	0.00383489	up	1.40645	117177	RAB3IP	RAB3A interacting protein (rabin3)	Hs.258209	216363	Rab3ip	RAB3A interacting protein	Mm.336394
223471_at	1436103_at	0.0280689	up	1.14055	0.0125732	up	1.58709	0.0323702	up	1.45017							117177	RAB3IP	RAB3A interacting protein (rabin3)	Hs.258209	216363	Rab3ip	RAB3A interacting protein	Mm.336394
206367_at	1448975_s_at	6.7045e-05	up	1.4803	3.01819e-05	up	3.94995	9.88993e-05	up	2.90613	0.000100159	up	8.90522	0.0331448	up	1.74278	5972	REN	renin	Hs.3210	19701 /// 19702	Ren1 /// Ren2	renin 1 structural /// renin 2 tandem duplication of Ren1	Mm.220955
202388_at	1419248_at	0.00109356	up	1.63682	0.000696862	up	1.75886				0.0426298	up	1.66258	0.0372363	up	1.65771	5997	RGS2	regulator of G-protein signaling 2, 24kDa	Hs.78944	19735	Rgs2	regulator of G-protein signaling 2	Mm.28262
202388_at	1447830_s_at	0.00109356	up	1.63682	0.0224978	up	1.94221				0.0175499	up	1.61079	0.0178055	up	1.57676	5997	RGS2	regulator of G-protein signaling 2, 24kDa	Hs.78944	19735	Rgs2	regulator of G-protein signaling 2	Mm.28262
219446_at	1435096_at	0.00802622	up	1.37333	0.0089419	up	1.60042				0.0145365	up	1.34385	0.00238655	up	1.49389	55188	RIC8B	resistance to inhibitors of cholinesterase 8 homolog B (C. elegans)	Hs.131306	237422	Ric8b	resistance to inhibitors of cholinesterase 8 homolog B (C. elegans)	Mm.18936
225978_at	1429982_at	0.00712637	up	1.25509	0.00622292	up	3.15122	0.00227466	up	1.99255	0.00120846	up	2.31108	0.00202363	up	2.27195	57494	RIMKLB	ribosomal modification protein rimK-like family member B	Hs.504670	108653	Rimklb	ribosomal modification protein rimK-like family member B	Mm.277939
225999_at	1429982_at	0.00890401	up	1.29647	0.00622292	up	3.15122	0.00227466	up	1.99255	0.00120846	up	2.31108	0.00202363	up	2.27195	57494	RIMKLB	ribosomal modification protein rimK-like family member B	Hs.504670	108653	Rimklb	ribosomal modification protein rimK-like family member B	Mm.277939
229344_x_at	1429982_at	0.0479804	up	1.28137	0.00622292	up	3.15122	0.00227466	up	1.99255	0.00120846	up	2.31108	0.00202363	up	2.27195	57494	RIMKLB	ribosomal modification protein rimK-like family member B	Hs.504670	108653	Rimklb	ribosomal modification protein rimK-like family member B	Mm.277939
206851_at	1450616_at	0.0415867	up	1.09055	0.000345167	up	10.9619	7.9123e-06	up	7.78766	0.00456677	up	4.54524	0.0300026	up	8.57659	6037	RNASE3	ribonuclease, RNase A family, 3 (eosinophil cationic protein)	Hs.73839	54159	Ear5	eosinophil-associated, ribonuclease A family, member 5	Mm.377125
218269_at	1438505_s_at	0.00974483	up	1.0754	0.00875228	up	1.59113	0.0420346	up	1.47772	0.0372992	up	1.26801	0.0318808	up	1.31538	29102	RNASEN	ribonuclease type III, nuclear	Hs.97997	14000	Rnasen	ribonuclease III, nuclear	Mm.293142
220738_s_at	1429760_at	0.00486137	up	1.2463				0.000259191	up	1.96857	0.0368216	up	1.55334	0.0383837	up	1.77913	27330	RPS6KA6	ribosomal protein S6 kinase, 90kDa, polypeptide 6	Hs.368153	67071	Rps6ka6	ribosomal protein S6 kinase polypeptide 6	Mm.37617
213797_at	1421008_at	8.57879e-06	up	7.16801	0.00740085	up	2.04775	0.0343074	up	1.39082	0.020258	up	1.67573	0.0199224	up	1.51512	91543	RSAD2	radical S-adenosyl methionine domain containing 2	Hs.17518	58185	Rsad2	radical S-adenosyl methionine domain containing 2	Mm.24045
213797_at	1421009_at	8.57879e-06	up	7.16801	4.98421e-05	up	10.4873	0.00176251	up	2.87605	0.00454573	up	4.97309	0.0058155	up	5.78931	91543	RSAD2	radical S-adenosyl methionine domain containing 2	Hs.17518	58185	Rsad2	radical S-adenosyl methionine domain containing 2	Mm.24045
213797_at	1436058_at	8.57879e-06	up	7.16801	0.000179603	up	8.60858	0.00303715	up	2.83024	0.000984742	up	5.53514	0.00276973	up	7.36785	91543	RSAD2	radical S-adenosyl methionine domain containing 2	Hs.17518	58185	Rsad2	radical S-adenosyl methionine domain containing 2	Mm.24045
242625_at	1421008_at	3.74712e-06	up	10.4569	0.00740085	up	2.04775	0.0343074	up	1.39082	0.020258	up	1.67573	0.0199224	up	1.51512	91543	RSAD2	radical S-adenosyl methionine domain containing 2	Hs.17518	58185	Rsad2	radical S-adenosyl methionine domain containing 2	Mm.24045
242625_at	1421009_at	3.74712e-06	up	10.4569	4.98421e-05	up	10.4873	0.00176251	up	2.87605	0.00454573	up	4.97309	0.0058155	up	5.78931	91543	RSAD2	radical S-adenosyl methionine domain containing 2	Hs.17518	58185	Rsad2	radical S-adenosyl methionine domain containing 2	Mm.24045
242625_at	1436058_at	3.74712e-06	up	10.4569	0.000179603	up	8.60858	0.00303715	up	2.83024	0.000984742	up	5.53514	0.00276973	up	7.36785	91543	RSAD2	radical S-adenosyl methionine domain containing 2	Hs.17518	58185	Rsad2	radical S-adenosyl methionine domain containing 2	Mm.24045
219684_at	1418580_at	0.000627437	up	2.73078	0.000360882	up	5.5348	0.00370714	up	2.61877	0.00248679	up	3.6934	0.00841179	up	4.21037	64108	RTP4	receptor (chemosensory) transporter protein 4	Hs.43388	67775	Rtp4	receptor transporter protein 4	Mm.475107
219684_at	1449143_at	0.000627437	up	2.73078	0.00986292	up	1.48139	0.0400508	up	1.33336	0.0225392	up	1.63606				64108	RTP4	receptor (chemosensory) transporter protein 4	Hs.43388	67775	Rtp4	receptor transporter protein 4	Mm.475107
209686_at	1434342_at	0.0321112	up	1.0826				0.0162227	up	1.19206	0.0128094	up	1.35613	0.0259962	up	1.66202	6285	S100B	S100 calcium binding protein B	Hs.422181	20203	S100b	S100 protein, beta polypeptide, neural	Mm.235998
209686_at	1419383_at	0.0321112	up	1.0826	0.0143946	up	1.6163				0.00527307	up	1.65696	0.00310483	up	1.67719	6285	S100B	S100 calcium binding protein B	Hs.422181	20203	S100b	S100 protein, beta polypeptide, neural	Mm.235998
228176_at	1438658_a_at	0.00123326	up	1.84643	5.05999e-05	up	1.43033				0.0254504	up	1.75478	0.0248258	up	1.84203	1903	S1PR3	sphingosine-1-phosphate receptor 3		13610	S1pr3	sphingosine-1-phosphate receptor 3	Mm.136736
214456_x_at	1419075_s_at	6.20298e-05	up	3.81642	3.64455e-05	up	12.2534	4.16586e-05	up	7.85952	7.33441e-05	up	9.50791	0.00306255	up	7.31856	6288 /// 6289	SAA1 /// SAA2	serum amyloid A1 /// serum amyloid A2	Hs.632144	20208	Saa1	serum amyloid A 1	Mm.148800
214456_x_at	1450788_at	6.20298e-05	up	3.81642	0.000110611	up	9.60238	0.000546125	up	6.21837	0.000247169	up	7.54471	0.00408852	up	5.56286	6288 /// 6289	SAA1 /// SAA2	serum amyloid A1 /// serum amyloid A2	Hs.632144	20208	Saa1	serum amyloid A 1	Mm.148800
208607_s_at	1419075_s_at	8.8616e-05	up	3.26299	3.64455e-05	up	12.2534	4.16586e-05	up	7.85952	7.33441e-05	up	9.50791	0.00306255	up	7.31856	6288 /// 6289	SAA1 /// SAA2	serum amyloid A1 /// serum amyloid A2	Hs.632144	20208	Saa1	serum amyloid A 1	Mm.148800
208607_s_at	1450788_at	8.8616e-05	up	3.26299	0.000110611	up	9.60238	0.000546125	up	6.21837	0.000247169	up	7.54471	0.00408852	up	5.56286	6288 /// 6289	SAA1 /// SAA2	serum amyloid A1 /// serum amyloid A2	Hs.632144	20208	Saa1	serum amyloid A 1	Mm.148800
214456_x_at	1449326_x_at	6.20298e-05	up	3.81642	0.000106857	up	7.92668	8.32322e-05	up	5.39037	0.000386134	up	7.12644				6288 /// 6289	SAA1 /// SAA2	serum amyloid A1 /// serum amyloid A2	Hs.632144	20209	Saa2	serum amyloid A 2	Mm.200941
208607_s_at	1449326_x_at	8.8616e-05	up	3.26299	0.000106857	up	7.92668	8.32322e-05	up	5.39037	0.000386134	up	7.12644				6288 /// 6289	SAA1 /// SAA2	serum amyloid A1 /// serum amyloid A2	Hs.632144	20209	Saa2	serum amyloid A 2	Mm.200941
214456_x_at	1450826_a_at	6.20298e-05	up	3.81642	8.3641e-05	up	5.01126	0.000154292	up	3.87473	0.00113163	up	5.87015	0.0110202	up	4.06791	6288 /// 6289	SAA1 /// SAA2	serum amyloid A1 /// serum amyloid A2	Hs.632144	20210	Saa3	serum amyloid A 3	Mm.14277
208607_s_at	1450826_a_at	8.8616e-05	up	3.26299	8.3641e-05	up	5.01126	0.000154292	up	3.87473	0.00113163	up	5.87015	0.0110202	up	4.06791	6288 /// 6289	SAA1 /// SAA2	serum amyloid A1 /// serum amyloid A2	Hs.632144	20210	Saa3	serum amyloid A 3	Mm.14277
217946_s_at	1416443_a_at	0.00489889	up	1.17488							0.0350868	up	1.34136	0.0153955	up	1.40124	10055	SAE1	SUMO1 activating enzyme subunit 1	Hs.515500	56459	Sae1	SUMO1 activating enzyme subunit 1	Mm.258530
217946_s_at	1440185_x_at	0.00489889	up	1.17488	0.049417	up	1.29397							0.0129845	up	1.38624	10055	SAE1	SUMO1 activating enzyme subunit 1	Hs.515500	56459	Sae1	SUMO1 activating enzyme subunit 1	Mm.258530
217946_s_at	1430021_a_at	0.00489889	up	1.17488										0.0225355	up	1.1519	10055	SAE1	SUMO1 activating enzyme subunit 1	Hs.515500	56459	Sae1	SUMO1 activating enzyme subunit 1	Mm.258530
231895_at	1448016_at	0.00427475	up	1.40849	2.50077e-05	up	2.17096	0.00185964	up	2.49266	0.00385306	up	1.89384	0.000669071	up	2.02678	163786	SASS6	spindle assembly 6 homolog (C. elegans)	Hs.591447	72776	Sass6	spindle assembly 6 homolog (C. elegans)	Mm.440836
231895_at	1453490_at	0.00427475	up	1.40849							0.0369295	up	1.21929	0.0213464	up	1.2984	163786	SASS6	spindle assembly 6 homolog (C. elegans)	Hs.591447	72776	Sass6	spindle assembly 6 homolog (C. elegans)	Mm.440836
214433_s_at	1417580_s_at	0.00101395	up	1.80296	2.28123e-07	up	2.93041	6.14912e-05	up	2.37041	0.0370945	up	1.60635	0.0474322	up	1.93506	8991	SELENBP1	selenium binding protein 1	Hs.632460	20341	Selenbp1	selenium binding protein 1	Mm.196558
214433_s_at	1450699_at	0.00101395	up	1.80296	2.66431e-05	up	4.74378	3.81903e-05	up	4.4787	0.020552	up	2.16111	0.0192654	up	2.17034	8991	SELENBP1	selenium binding protein 1	Hs.632460	20341	Selenbp1	selenium binding protein 1	Mm.196558
210124_x_at	1439768_x_at	0.0020812	up	1.61535	0.000322533	up	5.877	7.23063e-05	up	2.01234	0.0254374	up	1.47858				10505	SEMA4F	sema domain, immunoglobulin domain (Ig), transmembrane domain (TM) and short cytoplasmic domain, (semaphorin) 4F	Hs.25887	20355	Sema4f	sema domain, immunoglobulin domain (Ig), TM domain, and short cytoplasmic domain	Mm.270543
228660_x_at	1439768_x_at	0.000994305	up	1.72082	0.000322533	up	5.877	7.23063e-05	up	2.01234	0.0254374	up	1.47858				10505	SEMA4F	sema domain, immunoglobulin domain (Ig), transmembrane domain (TM) and short cytoplasmic domain, (semaphorin) 4F	Hs.25887	20355	Sema4f	sema domain, immunoglobulin domain (Ig), TM domain, and short cytoplasmic domain	Mm.270543
210124_x_at	1419328_at	0.0020812	up	1.61535	0.0045658	up	1.96731										10505	SEMA4F	sema domain, immunoglobulin domain (Ig), transmembrane domain (TM) and short cytoplasmic domain, (semaphorin) 4F	Hs.25887	20355	Sema4f	sema domain, immunoglobulin domain (Ig), TM domain, and short cytoplasmic domain	Mm.270543
228660_x_at	1419328_at	0.000994305	up	1.72082	0.0045658	up	1.96731										10505	SEMA4F	sema domain, immunoglobulin domain (Ig), transmembrane domain (TM) and short cytoplasmic domain, (semaphorin) 4F	Hs.25887	20355	Sema4f	sema domain, immunoglobulin domain (Ig), TM domain, and short cytoplasmic domain	Mm.270543
208940_at	1454792_s_at	0.0324266	up	1.10593	0.0433512	up	1.28732				0.0219006	up	1.38002	0.0341473	up	1.37052	22929	SEPHS1	selenophosphate synthetase 1	Hs.124027	109079	Sephs1	selenophosphate synthetase 1	Mm.34329
208941_s_at	1454792_s_at	0.0138512	up	1.18699	0.0433512	up	1.28732				0.0219006	up	1.38002	0.0341473	up	1.37052	22929	SEPHS1	selenophosphate synthetase 1	Hs.124027	109079	Sephs1	selenophosphate synthetase 1	Mm.34329
208940_at	1433974_at	0.0324266	up	1.10593							0.00215949	up	1.16349	0.00491561	up	1.15	22929	SEPHS1	selenophosphate synthetase 1	Hs.124027	109079	Sephs1	selenophosphate synthetase 1	Mm.34329
208941_s_at	1433974_at	0.0138512	up	1.18699							0.00215949	up	1.16349	0.00491561	up	1.15	22929	SEPHS1	selenophosphate synthetase 1	Hs.124027	109079	Sephs1	selenophosphate synthetase 1	Mm.34329
208940_at	1433973_at	0.0324266	up	1.10593							0.0471916	up	1.37759				22929	SEPHS1	selenophosphate synthetase 1	Hs.124027	109079	Sephs1	selenophosphate synthetase 1	Mm.34329
208941_s_at	1433973_at	0.0138512	up	1.18699							0.0471916	up	1.37759				22929	SEPHS1	selenophosphate synthetase 1	Hs.124027	109079	Sephs1	selenophosphate synthetase 1	Mm.34329
206034_at	1422776_at	0.030514	up	1.23641	0.00714179	up	2.75005	0.00211904	up	2.35145	0.000591907	up	2.7308	9.34611e-05	up	7.24693	5271	SERPINB8	serpin peptidase inhibitor, clade B (ovalbumin), member 8	Hs.368077	20725	Serpinb8	serine (or cysteine) peptidase inhibitor, clade B, member 8	Mm.83909
206034_at	1458882_at	0.030514	up	1.23641	0.0231989	up	1.67385	0.0344844	up	1.6477	0.0041075	up	1.62489	0.0210101	up	1.42608	5271	SERPINB8	serpin peptidase inhibitor, clade B (ovalbumin), member 8	Hs.368077	20725	Serpinb8	serine (or cysteine) peptidase inhibitor, clade B, member 8	Mm.83909
214387_x_at	1418639_at	0.0394956	up	1.08054	5.30787e-05	up	2.83991	0.000126147	up	2.05925	0.00768432	up	2.19281	0.00201516	up	2.2613	6440	SFTPC	surfactant protein C	Hs.1074	20389	Sftpc	surfactant associated protein C	Mm.24040
242963_at	1428663_at	0.00531592	up	1.45398	0.00599076	up	1.85003	0.0175034	up	1.48425	0.0073708	up	1.40063				166929	SGMS2	sphingomyelin synthase 2	Hs.595423	74442	Sgms2	sphingomyelin synthase 2	Mm.273360
242963_at	1429029_at	0.00531592	up	1.45398	0.025259	up	1.49385				0.00800171	up	1.53586				166929	SGMS2	sphingomyelin synthase 2	Hs.595423	74442	Sgms2	sphingomyelin synthase 2	Mm.273360
203625_x_at	1418969_at	0.00419323	up	1.34185	0.0303776	up	1.69151				0.0316002	up	2.00481	0.0272468	up	3.05139	6502	SKP2	S-phase kinase-associated protein 2 (p45)	Hs.23348	27401	Skp2	S-phase kinase-associated protein 2 (p45)	Mm.35584
210567_s_at	1418969_at	0.00446942	up	1.94813	0.0303776	up	1.69151				0.0316002	up	2.00481	0.0272468	up	3.05139	6502	SKP2	S-phase kinase-associated protein 2 (p45)	Hs.23348	27401	Skp2	S-phase kinase-associated protein 2 (p45)	Mm.35584
203625_x_at	1460247_a_at	0.00419323	up	1.34185	0.00656785	up	1.80636	0.0273885	up	1.58977				0.0255276	up	2.73604	6502	SKP2	S-phase kinase-associated protein 2 (p45)	Hs.23348	27401	Skp2	S-phase kinase-associated protein 2 (p45)	Mm.35584
210567_s_at	1460247_a_at	0.00446942	up	1.94813	0.00656785	up	1.80636	0.0273885	up	1.58977				0.0255276	up	2.73604	6502	SKP2	S-phase kinase-associated protein 2 (p45)	Hs.23348	27401	Skp2	S-phase kinase-associated protein 2 (p45)	Mm.35584
203625_x_at	1436000_a_at	0.00419323	up	1.34185	0.010363	up	1.6677							0.0476085	up	2.12931	6502	SKP2	S-phase kinase-associated protein 2 (p45)	Hs.23348	27401	Skp2	S-phase kinase-associated protein 2 (p45)	Mm.35584
210567_s_at	1436000_a_at	0.00446942	up	1.94813	0.010363	up	1.6677							0.0476085	up	2.12931	6502	SKP2	S-phase kinase-associated protein 2 (p45)	Hs.23348	27401	Skp2	S-phase kinase-associated protein 2 (p45)	Mm.35584
203625_x_at	1437033_a_at	0.00419323	up	1.34185	0.0317349	up	1.45606										6502	SKP2	S-phase kinase-associated protein 2 (p45)	Hs.23348	27401	Skp2	S-phase kinase-associated protein 2 (p45)	Mm.35584
210567_s_at	1437033_a_at	0.00446942	up	1.94813	0.0317349	up	1.45606										6502	SKP2	S-phase kinase-associated protein 2 (p45)	Hs.23348	27401	Skp2	S-phase kinase-associated protein 2 (p45)	Mm.35584
203124_s_at	1426441_at	0.0296896	up	1.2479							0.0444596	up	1.2282	0.0417641	up	1.41607	4891	SLC11A2	solute carrier family 11 (proton-coupled divalent metal ion transporters), member 2	Hs.505545	18174	Slc11a2	solute carrier family 11 (proton-coupled divalent metal ion transporters), member 2	Mm.234608
204404_at	1417622_at	0.0227216	up	1.35668	0.0173285	up	2.99182	0.00358948	up	1.8486	0.00037416	up	1.73228	0.00207414	up	2.04422	6558	SLC12A2	solute carrier family 12 (sodium/potassium/chloride transporters), member 2	Hs.162585	20496	Slc12a2	solute carrier family 12, member 2	Mm.399997
204404_at	1448780_at	0.0227216	up	1.35668	0.000403238	up	1.97073	0.0112349	up	2.36021	0.00039869	up	1.86537	0.000569303	up	1.80371	6558	SLC12A2	solute carrier family 12 (sodium/potassium/chloride transporters), member 2	Hs.162585	20496	Slc12a2	solute carrier family 12, member 2	Mm.399997
204404_at	1417623_at	0.0227216	up	1.35668	0.016655	up	1.69468							0.0372271	up	2.16656	6558	SLC12A2	solute carrier family 12 (sodium/potassium/chloride transporters), member 2	Hs.162585	20496	Slc12a2	solute carrier family 12, member 2	Mm.399997
213664_at	1425415_a_at	5.8994e-05	up	1.81661	0.000142143	up	3.23431	0.0194029	up	2.1256	0.0058783	up	2.42929	0.0433763	up	1.26411	6505	SLC1A1	solute carrier family 1 (neuronal/epithelial high affinity glutamate transporter, system Xag), member 1	Hs.444915	20510	Slc1a1	solute carrier family 1 (neuronal/epithelial high affinity glutamate transporter, system Xag), member 1	Mm.246670
213664_at	1448299_at	5.8994e-05	up	1.81661	0.000364622	up	1.913	0.0109582	up	1.64913	0.0187234	up	1.82974	0.0169896	up	1.80992	6505	SLC1A1	solute carrier family 1 (neuronal/epithelial high affinity glutamate transporter, system Xag), member 1	Hs.444915	20510	Slc1a1	solute carrier family 1 (neuronal/epithelial high affinity glutamate transporter, system Xag), member 1	Mm.246670
223304_at	1453915_a_at	0.00399389	up	1.28311	0.0124092	up	1.47043	0.0315916	up	1.25727	0.032974	up	1.44984	0.00596771	up	1.96248	84255	SLC37A3	solute carrier family 37 (glycerol-3-phosphate transporter), member 3	Hs.446021	72144	Slc37a3	solute carrier family 37 (glycerol-3-phosphate transporter), member 3	Mm.277527
223304_at	1424920_at	0.00399389	up	1.28311	0.00164274	up	1.3662	0.0220012	up	1.32752	0.044325	up	1.17883				84255	SLC37A3	solute carrier family 37 (glycerol-3-phosphate transporter), member 3	Hs.446021	72144	Slc37a3	solute carrier family 37 (glycerol-3-phosphate transporter), member 3	Mm.277527
235241_at	1436456_at	0.0117177	up	1.30283	0.0187685	up	1.47664				0.014357	up	1.27751	0.0178995	up	1.39549	153129	SLC38A9	solute carrier family 38, member 9	Hs.649685	268706	Slc38a9	solute carrier family 38, member 9	Mm.259799
243709_at	1436456_at	0.0214181	up	1.23599	0.0187685	up	1.47664				0.014357	up	1.27751	0.0178995	up	1.39549	153129	SLC38A9	solute carrier family 38, member 9	Hs.649685	268706	Slc38a9	solute carrier family 38, member 9	Mm.259799
209267_s_at	1416832_at	0.00177485	up	1.66397	0.000144773	up	5.52752	0.00149094	up	2.64726	0.01541	up	2.86697	0.0109621	up	2.71074	64116	SLC39A8	solute carrier family 39 (zinc transporter), member 8	Hs.288034	67547	Slc39a8	solute carrier family 39 (metal ion transporter), member 8	Mm.30239
228696_at	1426664_x_at	0.0254867	up	1.22643	0.00172381	up	3.04754	0.00686025	up	1.62121	0.0350496	up	1.52773				85414	SLC45A3	solute carrier family 45, member 3	Hs.278695	212980	Slc45a3	solute carrier family 45, member 3	Mm.200307
1552278_a_at	1426714_at	0.00887322	up	1.27592	0.0197681	up	1.26371				0.0115082	up	1.23746	0.00155029	up	1.43273	113235	SLC46A1	solute carrier family 46 (folate transporter), member 1	Hs.446689	52466	Slc46a1	solute carrier family 46, member 1	Mm.131618
205592_at	1434502_x_at	0.0323597	up	1.18659	0.00157566	up	2.58056	0.00264193	up	2.70762	0.000823695	up	2.94478	0.000475935	up	3.25348	6521	SLC4A1	solute carrier family 4, anion exchanger, member 1 (erythrocyte membrane protein band 3, Diego blood group)		20533	Slc4a1	solute carrier family 4 (anion exchanger), member 1	Mm.7248
205592_at	1416464_at	0.0323597	up	1.18659				0.0482596	up	1.29718	0.000681938	up	1.38155	0.00434337	up	1.43524	6521	SLC4A1	solute carrier family 4, anion exchanger, member 1 (erythrocyte membrane protein band 3, Diego blood group)		20533	Slc4a1	solute carrier family 4 (anion exchanger), member 1	Mm.7248
215715_at	1460129_at	0.0198102	up	1.69379	0.00207452	up	3.25601	0.00137036	up	2.33417	0.0105446	up	1.78567				6530	SLC6A2	solute carrier family 6 (neurotransmitter transporter, noradrenalin), member 2	Hs.78036	20538	Slc6a2	solute carrier family 6 (neurotransmitter transporter, noradrenalin), member 2	Mm.57040
234291_s_at	1427221_at	0.0112586	up	1.18816	0.0135874	up	1.96628	0.0402216	up	1.39279	0.000465824	up	1.86073				54716	SLC6A20	solute carrier family 6 (proline IMINO transporter), member 20	Hs.413095	102680	Slc6a20a	solute carrier family 6 (neurotransmitter transporter), member 20A	Mm.440867
219885_at	1427102_at	0.0019234	up	1.53721	0.000156924	up	5.57871	0.000165549	up	3.58597	0.000239385	up	6.80268	0.00109955	up	9.25454	55106	SLFN12	schlafen family member 12	Hs.663548	20558	Slfn4	schlafen 4	Mm.38192
203021_at	1448377_at	0.0199585	up	1.32648	0.00011075	up	14.2248	8.03024e-05	up	7.00079	0.00130035	up	7.17683	0.000344461	up	6.61175	6590	SLPI	secretory leukocyte peptidase inhibitor	Hs.517070	20568	Slpi	secretory leukocyte peptidase inhibitor	Mm.371583
214536_at	1420562_at	0.0359891	up	1.20382	0.0015897	up	2.24045	0.00303484	up	2.6271	0.0135848	up	1.53211				57152	SLURP1	secreted LY6/PLAUR domain containing 1	Hs.103505	57277	Slurp1	secreted Ly6/Plaur domain containing 1	Mm.27630
203874_s_at	1460292_a_at	0.00800922	up	1.11681	0.00292963	up	4.61309	0.000568975	up	3.38405	0.0012365	up	4.91923	0.000849419	up	5.61272	6594	SMARCA1	SWI/SNF related, matrix associated, actin dependent regulator of chromatin, subfamily a, member 1	Hs.152292	93761	Smarca1	SWI/SNF related, matrix associated, actin dependent regulator of chromatin, subfamily a, member 1	Mm.229151
203875_at	1460292_a_at	0.0146268	up	1.15731	0.00292963	up	4.61309	0.000568975	up	3.38405	0.0012365	up	4.91923	0.000849419	up	5.61272	6594	SMARCA1	SWI/SNF related, matrix associated, actin dependent regulator of chromatin, subfamily a, member 1	Hs.152292	93761	Smarca1	SWI/SNF related, matrix associated, actin dependent regulator of chromatin, subfamily a, member 1	Mm.229151
222594_s_at	1460677_at	0.0376717	up	1.23481	0.00318389	up	1.88601	0.0141718	up	1.62992	0.0370798	up	1.4561	0.0261866	up	1.53234	65244	SPATS2	spermatogenesis associated, serine-rich 2	Hs.654826	72572	Spats2	spermatogenesis associated, serine-rich 2	Mm.276650
209875_s_at	1449254_at	0.000160019	up	2.34185	0.0128593	up	5.81831	0.00277969	up	3.73399	0.0185792	up	4.39387	0.00314064	up	3.90937	6696	SPP1	secreted phosphoprotein 1	Hs.313	20750	Spp1	secreted phosphoprotein 1	Mm.288474
212071_s_at	1452143_at	0.041092	up	1.10858	1.704e-05	up	2.52165	0.0209133	up	1.37651	0.00752892	up	1.54081	0.00223878	up	1.76003	6711	SPTBN1	spectrin, beta, non-erythrocytic 1	Hs.705692	20742	Spnb2	spectrin beta 2	Mm.123110
212071_s_at	1444089_at	0.041092	up	1.10858	0.0356271	up	1.91348				0.00203255	up	1.42242	0.00754658	up	1.54311	6711	SPTBN1	spectrin, beta, non-erythrocytic 1	Hs.705692	20742	Spnb2	spectrin beta 2	Mm.123110
212071_s_at	1419255_at	0.041092	up	1.10858							0.00549725	up	1.17365				6711	SPTBN1	spectrin, beta, non-erythrocytic 1	Hs.705692	20742	Spnb2	spectrin beta 2	Mm.123110
212071_s_at	1419256_at	0.041092	up	1.10858	0.00343323	up	2.5746										6711	SPTBN1	spectrin, beta, non-erythrocytic 1	Hs.705692	20742	Spnb2	spectrin beta 2	Mm.123110
212071_s_at	1441507_at	0.041092	up	1.10858	0.00531109	up	1.14982										6711	SPTBN1	spectrin, beta, non-erythrocytic 1	Hs.705692	20742	Spnb2	spectrin beta 2	Mm.123110
217995_at	1420641_a_at	0.0415744	up	1.16878	0.0196327	up	1.31958	0.0221848	up	1.87061	0.00912406	up	1.78075				58472	SQRDL	sulfide quinone reductase-like (yeast)	Hs.511251	59010	Sqrdl	sulfide quinone reductase-like (yeast)	Mm.28986
202200_s_at	1454042_a_at	0.0163426	up	1.16493							0.00690983	up	1.28259	0.0102989	up	1.34194	6732	SRPK1	SFRS protein kinase 1	Hs.443861	20815	Srpk1	serine/arginine-rich protein specific kinase 1	Mm.15252
202200_s_at	1455107_at	0.0163426	up	1.16493				0.0175404	up	1.19463							6732	SRPK1	SFRS protein kinase 1	Hs.443861	20815	Srpk1	serine/arginine-rich protein specific kinase 1	Mm.476831
210942_s_at	1449079_s_at	0.0473637	up	1.19492				0.000462873	up	1.67675	0.0225579	up	1.61854	0.0348477	up	1.56379	10402	ST3GAL6	ST3 beta-galactoside alpha-2,3-sialyltransferase 6	Hs.148716	54613	St3gal6	ST3 beta-galactoside alpha-2,3-sialyltransferase 6	Mm.212742
210942_s_at	1447841_x_at	0.0473637	up	1.19492										0.0387872	up	1.23386	10402	ST3GAL6	ST3 beta-galactoside alpha-2,3-sialyltransferase 6	Hs.148716	54613	St3gal6	ST3 beta-galactoside alpha-2,3-sialyltransferase 6	Mm.212742
210942_s_at	1449078_at	0.0473637	up	1.19492							0.00489111	up	1.44639				10402	ST3GAL6	ST3 beta-galactoside alpha-2,3-sialyltransferase 6	Hs.148716	54613	St3gal6	ST3 beta-galactoside alpha-2,3-sialyltransferase 6	Mm.212742
210942_s_at	1454246_at	0.0473637	up	1.19492	0.0104588	up	1.31158										10402	ST3GAL6	ST3 beta-galactoside alpha-2,3-sialyltransferase 6	Hs.148716	54613	St3gal6	ST3 beta-galactoside alpha-2,3-sialyltransferase 6	Mm.212742
200887_s_at	1420915_at	0.000789585	up	1.54743							0.0221831	up	1.54455	0.017548	up	1.5769	6772	STAT1	signal transducer and activator of transcription 1, 91kDa	Hs.715518	20846	Stat1	signal transducer and activator of transcription 1	Mm.277406
209969_s_at	1420915_at	9.6632e-05	up	2.2098							0.0221831	up	1.54455	0.017548	up	1.5769	6772	STAT1	signal transducer and activator of transcription 1, 91kDa	Hs.715518	20846	Stat1	signal transducer and activator of transcription 1	Mm.277406
AFFX-HUMISGF3A/M97935_3_at	1420915_at	0.00223965	up	1.53255							0.0221831	up	1.54455	0.017548	up	1.5769	6772	STAT1	signal transducer and activator of transcription 1, 91kDa	Hs.715518	20846	Stat1	signal transducer and activator of transcription 1	Mm.277406
AFFX-HUMISGF3A/M97935_MA_at	1420915_at	0.0358419	up	1.18424							0.0221831	up	1.54455	0.017548	up	1.5769	6772	STAT1	signal transducer and activator of transcription 1, 91kDa	Hs.715518	20846	Stat1	signal transducer and activator of transcription 1	Mm.277406
200887_s_at	1450034_at	0.000789585	up	1.54743	0.019672	up	1.37822				0.00528531	up	1.6337				6772	STAT1	signal transducer and activator of transcription 1, 91kDa	Hs.715518	20846	Stat1	signal transducer and activator of transcription 1	Mm.277406
209969_s_at	1450034_at	9.6632e-05	up	2.2098	0.019672	up	1.37822				0.00528531	up	1.6337				6772	STAT1	signal transducer and activator of transcription 1, 91kDa	Hs.715518	20846	Stat1	signal transducer and activator of transcription 1	Mm.277406
AFFX-HUMISGF3A/M97935_3_at	1450034_at	0.00223965	up	1.53255	0.019672	up	1.37822				0.00528531	up	1.6337				6772	STAT1	signal transducer and activator of transcription 1, 91kDa	Hs.715518	20846	Stat1	signal transducer and activator of transcription 1	Mm.277406
AFFX-HUMISGF3A/M97935_MA_at	1450034_at	0.0358419	up	1.18424	0.019672	up	1.37822				0.00528531	up	1.6337				6772	STAT1	signal transducer and activator of transcription 1, 91kDa	Hs.715518	20846	Stat1	signal transducer and activator of transcription 1	Mm.277406
200887_s_at	1450033_a_at	0.000789585	up	1.54743							0.0182305	up	1.6019				6772	STAT1	signal transducer and activator of transcription 1, 91kDa	Hs.715518	20846	Stat1	signal transducer and activator of transcription 1	Mm.277406
209969_s_at	1450033_a_at	9.6632e-05	up	2.2098							0.0182305	up	1.6019				6772	STAT1	signal transducer and activator of transcription 1, 91kDa	Hs.715518	20846	Stat1	signal transducer and activator of transcription 1	Mm.277406
AFFX-HUMISGF3A/M97935_3_at	1450033_a_at	0.00223965	up	1.53255							0.0182305	up	1.6019				6772	STAT1	signal transducer and activator of transcription 1, 91kDa	Hs.715518	20846	Stat1	signal transducer and activator of transcription 1	Mm.277406
AFFX-HUMISGF3A/M97935_MA_at	1450033_a_at	0.0358419	up	1.18424							0.0182305	up	1.6019				6772	STAT1	signal transducer and activator of transcription 1, 91kDa	Hs.715518	20846	Stat1	signal transducer and activator of transcription 1	Mm.277406
205339_at	1427707_a_at	0.0019812	up	1.27829	0.0152108	up	2.43742	0.00128566	up	2.65779	0.0104234	up	1.84966	0.00806553	up	1.95302	6491	STIL	SCL/TAL1 interrupting locus	Hs.525198	20460	Stil	Scl/Tal1 interrupting locus	Mm.3988
225250_at	1434219_at	0.00287188	up	1.16034	0.0214476	up	1.37931	0.0167687	up	1.36491	0.0330043	up	1.18274	0.0213151	up	1.20539	57620	STIM2	stromal interaction molecule 2	Hs.135763	116873	Stim2	stromal interaction molecule 2	Mm.265985
200783_s_at	1448113_at	0.0236662	up	1.21786	0.0243556	up	2.11821				0.0201891	up	1.40783	0.0411966	up	1.70744	3925	STMN1	stathmin 1	Hs.209983	16765 /// 623112	EG623112 /// Stmn1	predicted gene, EG623112 /// stathmin 1	Mm.378957
1553794_at	1447847_x_at	0.0426536	up	1.05995	0.00364107	up	2.45402	0.00284939	up	3.2088	0.0398042	up	1.71958	0.0449535	up	1.73998	161003	STOML3	stomatin (EPB72)-like 3	Hs.327794	229277	Stoml3	stomatin (Epb7.2)-like 3	Mm.222810
1553794_at	1441036_at	0.0426536	up	1.05995	0.000547157	up	2.30772	0.00191418	up	3.45399	0.0136315	up	2.29045				161003	STOML3	stomatin (EPB72)-like 3	Hs.327794	229277	Stoml3	stomatin (Epb7.2)-like 3	Mm.222810
202930_s_at	1447056_at	0.0388958	up	1.15881										0.0250877	up	1.14496	8803	SUCLA2	succinate-CoA ligase, ADP-forming, beta subunit	Hs.546323	20916	Sucla2	Succinate-Coenzyme A ligase, ADP-forming, beta subunit, mRNA (cDNA clone IMAGE:4239805)	Mm.38951
202930_s_at	1452206_at	0.0388958	up	1.15881	0.0174722	up	1.15372	0.0481106	up	1.15711							8803	SUCLA2	succinate-CoA ligase, ADP-forming, beta subunit	Hs.546323	20916	Sucla2	succinate-Coenzyme A ligase, ADP-forming, beta subunit	Mm.38951
203615_x_at	1427345_a_at	0.000429221	up	1.98136	0.000127929	up	2.7612	0.00834146	up	1.80181	0.00796095	up	2.43272	0.00148949	up	1.85078	6817	SULT1A1	sulfotransferase family, cytosolic, 1A, phenol-preferring, member 1	Hs.567342	20887	Sult1a1	sulfotransferase family 1A, phenol-preferring, member 1	Mm.368982
215299_x_at	1427345_a_at	0.000177509	up	1.94825	0.000127929	up	2.7612	0.00834146	up	1.80181	0.00796095	up	2.43272	0.00148949	up	1.85078	6817	SULT1A1	sulfotransferase family, cytosolic, 1A, phenol-preferring, member 1	Hs.567342	20887	Sult1a1	sulfotransferase family 1A, phenol-preferring, member 1	Mm.368982
227480_at	1426511_at	0.00123021	up	1.94613	0.00296727	up	2.1002	0.0115475	up	1.51737	0.0164315	up	1.26685	0.000850243	up	2.22655	56241	SUSD2	sushi domain containing 2	Hs.131819	71733	Susd2	sushi domain containing 2	Mm.247956
1562372_at	1453715_at	0.00805215	up	1.17947	0.00462289	up	2.36238	0.00540759	up	1.4311	0.00433716	up	1.79372	0.00139246	up	2.61228	22987	SV2C	synaptic vesicle glycoprotein 2C	Hs.663229	75209	Sv2c	synaptic vesicle glycoprotein 2c	Mm.441155
206546_at	1444122_at	0.0169312	up	1.21111	8.21924e-05	up	2.08515	0.0105815	up	2.01607	0.00414011	up	2.86408	0.00826033	up	2.89541	10388	SYCP2	synaptonemal complex protein 2	Hs.202676	320558	Sycp2	synaptonemal complex protein 2	Mm.70781
226167_at	1460081_at	0.00803267	up	1.22763				0.000152084	up	1.62785	0.00331174	up	1.73473	0.00211051	up	2.16117	9066	SYT7	synaptotagmin VII	Hs.502730	54525	Syt7	synaptotagmin VII	Mm.182654
226167_at	1441927_at	0.00803267	up	1.22763							0.0124641	up	1.45569	0.0105738	up	1.51905	9066	SYT7	synaptotagmin VII	Hs.502730	54525	Syt7	synaptotagmin VII	Mm.182654
226167_at	1439633_at	0.00803267	up	1.22763	0.043951	up	1.45695	0.00160058	up	1.35031	0.00411257	up	1.40528				9066	SYT7	synaptotagmin VII	Hs.502730	54525	Syt7	synaptotagmin VII	Mm.182654
227703_s_at	1417336_a_at	3.35715e-05	up	1.39343	0.00075744	up	5.10408	0.00244738	up	2.83473	0.00189125	up	4.06571	0.00300226	up	4.76825	94121	SYTL4	synaptotagmin-like 4	Hs.592224	27359	Sytl4	synaptotagmin-like 4	Mm.38674
219992_at	1419411_at	0.000234941	up	3.86407	8.20768e-05	up	29.6374	8.40666e-05	up	14.9715	0.000223457	up	18.6998	1.2091e-05	up	23.7551	6866	TAC3	tachykinin 3	Hs.9730	21334	Tac2	tachykinin 2	Mm.2374
205943_at	1449337_at	0.0200327	up	1.24758	0.00880607	up	3.05681				8.4628e-05	up	7.21231	0.0345881	up	4.2658	6999	TDO2	tryptophan 2,3-dioxygenase	Hs.183671	56720	Tdo2	tryptophan 2,3-dioxygenase	Mm.258622
205943_at	1419093_at	0.0200327	up	1.24758							6.43953e-05	up	12.0286				6999	TDO2	tryptophan 2,3-dioxygenase	Hs.183671	56720	Tdo2	tryptophan 2,3-dioxygenase	Mm.258622
213361_at	1459216_at	0.0096532	up	1.4019				0.00175671	up	1.66552	0.015888	up	1.42316	0.0280557	up	1.4613	23424	TDRD7	tudor domain containing 7	Hs.193842	100121	Tdrd7	Tudor domain containing 7 (Tdrd7), mRNA	Mm.275413
213361_at	1426716_at	0.0096532	up	1.4019										0.0179817	up	1.49812	23424	TDRD7	tudor domain containing 7	Hs.193842	100121	Tdrd7	tudor domain containing 7	Mm.275413
201506_at	1415871_at	0.000162861	up	1.94532	9.90207e-05	up	2.01575	0.032778	up	1.78883				0.0495577	up	2.0929	7045	TGFBI	transforming growth factor, beta-induced, 68kDa	Hs.369397	21810	Tgfbi	transforming growth factor, beta induced	Mm.14455
201506_at	1448123_s_at	0.000162861	up	1.94532	0.0015266	up	3.75342	0.0385681	up	2.34863	0.0398207	up	2.30142				7045	TGFBI	transforming growth factor, beta-induced, 68kDa	Hs.369397	21810	Tgfbi	transforming growth factor, beta induced	Mm.14455
201506_at	1437463_x_at	0.000162861	up	1.94532	0.00669274	up	3.82631	0.0123671	up	2.25776							7045	TGFBI	transforming growth factor, beta-induced, 68kDa	Hs.369397	21810	Tgfbi	transforming growth factor, beta induced	Mm.14455
201506_at	1456250_x_at	0.000162861	up	1.94532	0.00798788	up	4.21266	0.0158747	up	2.27104							7045	TGFBI	transforming growth factor, beta-induced, 68kDa	Hs.369397	21810	Tgfbi	transforming growth factor, beta induced	Mm.14455
229476_s_at	1422973_a_at	0.0292786	up	1.06245							0.0276541	up	1.43895	0.045506	up	1.41179	7069	THRSP	thyroid hormone responsive (SPOT14 homolog, rat)	Hs.591969	21835	Thrsp	thyroid hormone responsive SPOT14 homolog (Rattus)	Mm.28585
229476_s_at	1424737_at	0.0292786	up	1.06245				0.0145728	up	1.70387	0.0468539	up	2.08711				7069	THRSP	thyroid hormone responsive (SPOT14 homolog, rat)	Hs.591969	21835	Thrsp	thyroid hormone responsive SPOT14 homolog (Rattus)	Mm.28585
212665_at	1426721_s_at	0.00948516	up	1.19601	0.00838939	up	1.63956				0.0192542	up	1.50892	0.00317615	up	1.77139	25976	TIPARP	TCDD-inducible poly(ADP-ribose) polymerase	Hs.12813	99929	Tiparp	TCDD-inducible poly(ADP-ribose) polymerase	Mm.246398
212665_at	1452160_at	0.00948516	up	1.19601							0.00416835	up	1.50515	0.00724053	up	1.60502	25976	TIPARP	TCDD-inducible poly(ADP-ribose) polymerase	Hs.12813	99929	Tiparp	TCDD-inducible poly(ADP-ribose) polymerase	Mm.246398
209386_at	1450958_at	0.00421873	up	1.35661	0.000126265	up	9.84032	2.69909e-05	up	13.7383	0.000755119	up	8.9106	0.000583113	up	8.15673	4071	TM4SF1	transmembrane 4 L six family member 1	Hs.715499	17112	Tm4sf1	transmembrane 4 superfamily member 1	Mm.856
209387_s_at	1450958_at	0.00653344	up	1.27697	0.000126265	up	9.84032	2.69909e-05	up	13.7383	0.000755119	up	8.9106	0.000583113	up	8.15673	4071	TM4SF1	transmembrane 4 L six family member 1	Hs.715499	17112	Tm4sf1	transmembrane 4 superfamily member 1	Mm.856
215033_at	1450958_at	0.0297631	up	1.25205	0.000126265	up	9.84032	2.69909e-05	up	13.7383	0.000755119	up	8.9106	0.000583113	up	8.15673	4071	TM4SF1	transmembrane 4 L six family member 1	Hs.715499	17112	Tm4sf1	transmembrane 4 superfamily member 1	Mm.856
215034_s_at	1450958_at	0.00540229	up	1.44469	0.000126265	up	9.84032	2.69909e-05	up	13.7383	0.000755119	up	8.9106	0.000583113	up	8.15673	4071	TM4SF1	transmembrane 4 L six family member 1	Hs.715499	17112	Tm4sf1	transmembrane 4 superfamily member 1	Mm.856
205122_at	1426649_at	0.0216512	up	1.12069	0.0358801	up	1.36467				0.00713186	up	1.4582	0.0342567	up	1.61835	8577	TMEFF1	transmembrane protein with EGF-like and two follistatin-like domains 1	Hs.598100	230157	Tmeff1	transmembrane protein with EGF-like and two follistatin-like domains 1	Mm.422686
205122_at	1441890_x_at	0.0216512	up	1.12069	0.048561	up	1.56919				0.00954745	up	1.51107	0.0201266	up	1.72208	8577	TMEFF1	transmembrane protein with EGF-like and two follistatin-like domains 1	Hs.598100	230157	Tmeff1	transmembrane protein with EGF-like and two follistatin-like domains 1	Mm.422686
224495_at	1429058_at	0.00185068	up	1.37982	5.82791e-06	up	2.44397	2.41863e-05	up	3.43287	0.0125254	up	1.93804	0.0172289	up	1.94432	84314	TMEM107	transmembrane protein 107	Hs.513933	66910	Tmem107	transmembrane protein 107	Mm.33964
224496_s_at	1429058_at	0.000686477	up	1.30713	5.82791e-06	up	2.44397	2.41863e-05	up	3.43287	0.0125254	up	1.93804	0.0172289	up	1.94432	84314	TMEM107	transmembrane protein 107	Hs.513933	66910	Tmem107	transmembrane protein 107	Mm.33964
224495_at	1429059_s_at	0.00185068	up	1.37982	0.000388829	up	2.57662	0.00037229	up	3.7156	0.0401566	up	1.69264				84314	TMEM107	transmembrane protein 107	Hs.513933	66910	Tmem107	transmembrane protein 107	Mm.33964
224496_s_at	1429059_s_at	0.000686477	up	1.30713	0.000388829	up	2.57662	0.00037229	up	3.7156	0.0401566	up	1.69264				84314	TMEM107	transmembrane protein 107	Hs.513933	66910	Tmem107	transmembrane protein 107	Mm.33964
218834_s_at	1416845_at	0.00306721	up	1.31662				0.00292436	up	1.22898	0.018546	up	1.18373	0.00311569	up	1.26859	54972	TMEM132A	transmembrane protein 132A	Hs.118552	98170	Tmem132a	transmembrane protein 132A	Mm.477984
235245_at	1444142_at	0.00118794	up	1.71828	0.0165134	up	2.83388	0.000657166	up	2.19917	0.000610891	up	2.3527	0.00384953	up	2.10612	162461	TMEM92	transmembrane protein 92	Hs.224630	432591	OTTMUSG00000002042	predicted gene, OTTMUSG00000002042	Mm.370372
201207_at	1417866_at	0.00365409	up	1.20085							0.00320717	up	1.16864	0.0359965	up	1.21783	7126	TNFAIP1	tumor necrosis factor, alpha-induced protein 1 (endothelial)	Hs.76090	21927	Tnfaip1	tumor necrosis factor, alpha-induced protein 1 (endothelial)	tumor necrosis factor, alpha-induced protein 1 (endothelial)
201208_s_at	1417866_at	0.0289517	up	1.43368							0.00320717	up	1.16864	0.0359965	up	1.21783	7126	TNFAIP1	tumor necrosis factor, alpha-induced protein 1 (endothelial)	Hs.76090	21927	Tnfaip1	tumor necrosis factor, alpha-induced protein 1 (endothelial)	tumor necrosis factor, alpha-induced protein 1 (endothelial)
201207_at	1417865_at	0.00365409	up	1.20085	0.0460064	up	1.54156							0.0250444	up	1.45367	7126	TNFAIP1	tumor necrosis factor, alpha-induced protein 1 (endothelial)	Hs.76090	21927	Tnfaip1	tumor necrosis factor, alpha-induced protein 1 (endothelial)	tumor necrosis factor, alpha-induced protein 1 (endothelial)
201208_s_at	1417865_at	0.0289517	up	1.43368	0.0460064	up	1.54156							0.0250444	up	1.45367	7126	TNFAIP1	tumor necrosis factor, alpha-induced protein 1 (endothelial)	Hs.76090	21927	Tnfaip1	tumor necrosis factor, alpha-induced protein 1 (endothelial)	tumor necrosis factor, alpha-induced protein 1 (endothelial)
209904_at	1418370_at	0.00119839	up	1.84565	0.0107187	up	1.95167	0.00446296	up	1.62265	0.00149109	up	1.75461				7134	TNNC1	troponin C type 1 (slow)	Hs.118845	21924	Tnnc1	troponin C, cardiac/slow skeletal	Mm.439921
203050_at	1435609_at	0.0153417	up	1.20828							0.0108844	up	1.0853	0.0227371	up	1.21421	7158	TP53BP1	tumor protein p53 binding protein 1	Hs.440968	27223	Trp53bp1	transformation related protein 53 binding protein 1	Mm.215389
203050_at	1426956_a_at	0.0153417	up	1.20828				0.00210824	up	1.42377							7158	TP53BP1	tumor protein p53 binding protein 1	Hs.440968	27223	Trp53bp1	transformation related protein 53 binding protein 1	Mm.215389
203050_at	1426957_at	0.0153417	up	1.20828				0.0350517	up	1.25166							7158	TP53BP1	tumor protein p53 binding protein 1	Hs.440968	27223	Trp53bp1	transformation related protein 53 binding protein 1	Mm.215389
1554001_at	1455012_s_at	0.0112782	up	1.72894	0.00353941	up	1.51858	0.0212348	up	1.51008				0.0292132	up	1.45942	4591	TRIM37	tripartite motif-containing 37	Hs.579079	68729	Trim37	tripartite motif-containing 37	Mm.17436
1554001_at	1434554_at	0.0112782	up	1.72894				0.0130304	up	1.38973							4591	TRIM37	tripartite motif-containing 37	Hs.579079	68729	Trim37	tripartite motif-containing 37	Mm.17436
204033_at	1429295_s_at	0.0259592	up	1.30065	0.0480896	up	2.0591				0.0313441	up	1.45482	0.0438791	up	1.90449	9319	TRIP13	thyroid hormone receptor interactor 13	Hs.436187	69716	Trip13	thyroid hormone receptor interactor 13	Mm.275095
205028_at	1426016_a_at	0.000906703	up	1.38958				0.0291129	up	1.68383	0.000793183	up	1.73785	8.45083e-05	up	2.07985	7216	TRO	trophinin	Hs.633653	56191	Tro	trophinin	Mm.3597
211701_s_at	1426016_a_at	0.00863554	up	1.44737				0.0291129	up	1.68383	0.000793183	up	1.73785	8.45083e-05	up	2.07985	7216	TRO	trophinin	Hs.633653	56191	Tro	trophinin	Mm.3597
205028_at	1421201_a_at	0.000906703	up	1.38958	0.00093964	up	1.26255										7216	TRO	trophinin	Hs.633653	56191	Tro	trophinin	Mm.3597
211701_s_at	1421201_a_at	0.00863554	up	1.44737	0.00093964	up	1.26255										7216	TRO	trophinin	Hs.633653	56191	Tro	trophinin	Mm.3597
218693_at	1424653_at	0.0360454	up	1.41211	0.00956071	up	2.00856	0.0125991	up	1.64568	0.0169876	up	1.29987	0.0463663	up	1.24519	23555	TSPAN15	tetraspanin 15	Hs.499941	70423	Tspan15	tetraspanin 15	Mm.416781
227233_at	1424568_at	0.0262257	up	1.0638										0.0316897	up	1.55046	10100	TSPAN2	tetraspanin 2	Hs.310458	70747	Tspan2	tetraspanin 2	Mm.477505
227233_at	1432417_a_at	0.0262257	up	1.0638							0.00110519	up	1.19726				10100	TSPAN2	tetraspanin 2	Hs.310458	70747	Tspan2	tetraspanin 2	Mm.477505
227233_at	1424567_at	0.0262257	up	1.0638				0.0207381	up	1.18932							10100	TSPAN2	tetraspanin 2	Hs.310458	70747	Tspan2	tetraspanin 2	Mm.477505
204407_at	1428522_at	0.0239016	up	1.2146	0.00216214	up	1.48007				0.0105235	up	1.40749	0.011898	up	1.54372	8458	TTF2	transcription termination factor, RNA polymerase II	Hs.486818	74044	Ttf2	transcription termination factor, RNA polymerase II	Mm.270961
1555307_at	1428522_at	0.01111	up	1.13463	0.00216214	up	1.48007				0.0105235	up	1.40749	0.011898	up	1.54372	8458	TTF2	transcription termination factor, RNA polymerase II	Hs.486818	74044	Ttf2	transcription termination factor, RNA polymerase II	Mm.270961
208977_x_at	1423642_at	0.0188664	up	1.25377				0.00212903	up	1.68917	0.0242586	up	1.42237	0.00155947	up	1.61262	10383	TUBB2C	tubulin, beta 2C	Hs.433615	227613	Tubb2c	tubulin, beta 2C	Mm.227260
213726_x_at	1423642_at	0.00338383	up	1.2686				0.00212903	up	1.68917	0.0242586	up	1.42237	0.00155947	up	1.61262	10383	TUBB2C	tubulin, beta 2C	Hs.433615	227613	Tubb2c	tubulin, beta 2C	Mm.227260
208977_x_at	1456078_x_at	0.0188664	up	1.25377										0.029365	up	1.49026	10383	TUBB2C	tubulin, beta 2C	Hs.433615	227613 /// 665829	Tubb2c /// Tubb2c-ps2	tubulin, beta 2C /// tubulin, beta 2c, pseudogene 2	Mm.227260
213726_x_at	1456078_x_at	0.00338383	up	1.2686										0.029365	up	1.49026	10383	TUBB2C	tubulin, beta 2C	Hs.433615	227613 /// 665829	Tubb2c /// Tubb2c-ps2	tubulin, beta 2C /// tubulin, beta 2c, pseudogene 2	Mm.227260
208977_x_at	1439416_x_at	0.0188664	up	1.25377	0.00512144	up	1.69257	0.00296823	up	1.55714							10383	TUBB2C	tubulin, beta 2C	Hs.433615	227613 /// 665829	Tubb2c /// Tubb2c-ps2	tubulin, beta 2C /// tubulin, beta 2c, pseudogene 2	Mm.227260
213726_x_at	1439416_x_at	0.00338383	up	1.2686	0.00512144	up	1.69257	0.00296823	up	1.55714							10383	TUBB2C	tubulin, beta 2C	Hs.433615	227613 /// 665829	Tubb2c /// Tubb2c-ps2	tubulin, beta 2C /// tubulin, beta 2c, pseudogene 2	Mm.227260
208977_x_at	1438622_x_at	0.0188664	up	1.25377	0.000697806	up	1.53326										10383	TUBB2C	tubulin, beta 2C	Hs.433615	227613 /// 665829	Tubb2c /// Tubb2c-ps2	tubulin, beta 2C /// tubulin, beta 2c, pseudogene 2	Mm.227260
213726_x_at	1438622_x_at	0.00338383	up	1.2686	0.000697806	up	1.53326										10383	TUBB2C	tubulin, beta 2C	Hs.433615	227613 /// 665829	Tubb2c /// Tubb2c-ps2	tubulin, beta 2C /// tubulin, beta 2c, pseudogene 2	Mm.227260
205694_at	1415861_at	0.000892225	up	2.08334	0.00731882	up	1.90672	0.000261558	up	1.84137	0.00739837	up	1.67764	0.00264539	up	1.68154	7306	TYRP1	tyrosinase-related protein 1	Hs.270279	22178	Tyrp1	tyrosinase-related protein 1	Mm.30438
205694_at	1439409_x_at	0.000892225	up	2.08334	0.00232886	up	1.73188	0.0248029	up	1.43767	0.0323196	up	1.29076	0.0213511	up	1.62713	7306	TYRP1	tyrosinase-related protein 1	Hs.270279	22178	Tyrp1	tyrosinase-related protein 1	Mm.30438
205694_at	1415862_at	0.000892225	up	2.08334				0.0151443	up	1.24744				0.0104056	up	1.23555	7306	TYRP1	tyrosinase-related protein 1	Hs.270279	22178	Tyrp1	tyrosinase-related protein 1	Mm.30438
229587_at	1416280_at	0.0414029	up	1.29669										0.00815185	up	1.35118	10054	UBA2	ubiquitin-like modifier activating enzyme 2	Hs.631580	50995	Uba2	ubiquitin-like modifier activating enzyme 2	Mm.27560
229587_at	1448283_a_at	0.0414029	up	1.29669	0.0449612	up	1.22321				0.0167113	up	1.15349				10054	UBA2	ubiquitin-like modifier activating enzyme 2	Hs.631580	50995	Uba2	ubiquitin-like modifier activating enzyme 2	Mm.27560
229587_at	1433440_x_at	0.0414029	up	1.29669	0.0124376	up	1.23411										10054	UBA2	ubiquitin-like modifier activating enzyme 2	Hs.631580	50995	Uba2	ubiquitin-like modifier activating enzyme 2	Mm.27560
203343_at	1416308_at	0.00131498	up	1.26065	0.0295566	up	1.27157	0.0111491	up	1.43266	0.0142614	up	1.3462				7358	UGDH	UDP-glucose dehydrogenase	Hs.572518	22235	Ugdh	UDP-glucose dehydrogenase	Mm.344831
1553183_at	1439211_at	0.0340164	up	1.35993				0.0235248	up	1.17838	0.00629258	up	1.25823	0.0282929	up	1.2402	89766	UMODL1	uromodulin-like 1	Hs.242520	52020	Umodl1	uromodulin-like 1	Mm.25923
213100_at	1435110_at	0.040035	up	1.22943	0.000404209	up	5.31444	0.047187	up	2.17961	0.0206921	up	2.18765	0.00646541	up	3.45452	219699	UNC5B	Unc-5 homolog B (C. elegans)	Hs.522997	107449	Unc5b	unc-5 homolog B (C. elegans)	Mm.290433
226899_at	1435110_at	2.93956e-05	up	5.68779	0.000404209	up	5.31444	0.047187	up	2.17961	0.0206921	up	2.18765	0.00646541	up	3.45452	219699	UNC5B	unc-5 homolog B (C. elegans)	Hs.522997	107449	Unc5b	unc-5 homolog B (C. elegans)	Mm.290433
213100_at	1453269_at	0.040035	up	1.22943							0.0464161	up	2.03714	0.00966845	up	3.14686	219699	UNC5B	Unc-5 homolog B (C. elegans)	Hs.522997	107449	Unc5b	unc-5 homolog B (C. elegans)	Mm.290433
226899_at	1453269_at	2.93956e-05	up	5.68779							0.0464161	up	2.03714	0.00966845	up	3.14686	219699	UNC5B	unc-5 homolog B (C. elegans)	Hs.522997	107449	Unc5b	unc-5 homolog B (C. elegans)	Mm.290433
220078_at	1419278_at	0.00757286	up	1.1815							0.0154058	up	1.2263	0.0105614	up	1.23677	84196	USP48	ubiquitin specific peptidase 48	Hs.467524	170707	Usp48	ubiquitin specific peptidase 48	Mm.218478
225925_s_at	1419278_at	0.0294332	up	1.14637							0.0154058	up	1.2263	0.0105614	up	1.23677	84196	USP48	ubiquitin specific peptidase 48	Hs.467524	170707	Usp48	ubiquitin specific peptidase 48	Mm.218478
220078_at	1424056_at	0.00757286	up	1.1815	0.0304793	up	1.23137										84196	USP48	ubiquitin specific peptidase 48	Hs.467524	170707	Usp48	ubiquitin specific peptidase 48	Mm.218478
225925_s_at	1424056_at	0.0294332	up	1.14637	0.0304793	up	1.23137										84196	USP48	ubiquitin specific peptidase 48	Hs.467524	170707	Usp48	ubiquitin specific peptidase 48	Mm.218478
204761_at	1455580_at	0.0371152	up	1.08691	0.0132216	up	1.28165	0.00785309	up	1.3176	0.0127568	up	1.25869	0.00440297	up	1.31528	9712	USP6NL	USP6 N-terminal like	Hs.498661	98910	Usp6nl	USP6 N-terminal like	Mm.40673
204761_at	1440883_at	0.0371152	up	1.08691	0.00320183	up	1.52952							0.0163874	up	1.56527	9712	USP6NL	USP6 N-terminal like	Hs.498661	98910	Usp6nl	USP6 N-terminal like	Mm.40673
220327_at	1430596_s_at	0.0346053	up	1.2887	0.041551	up	1.45076				0.00137074	up	1.46979	0.0010475	up	1.47012	389136	VGLL3	vestigial like 3 (Drosophila)	Hs.435013	73569	Vgll3	vestigial like 3 (Drosophila)	Mm.25670
227399_at	1430596_s_at	0.00213981	up	1.29122	0.041551	up	1.45076				0.00137074	up	1.46979	0.0010475	up	1.47012	389136	VGLL3	vestigial like 3 (Drosophila)	Hs.435013	73569	Vgll3	vestigial like 3 (Drosophila)	Mm.25670
220327_at	1453593_at	0.0346053	up	1.2887	0.00413034	up	1.64801										389136	VGLL3	vestigial like 3 (Drosophila)	Hs.435013	73569	Vgll3	vestigial like 3 (Drosophila)	Mm.25670
227399_at	1453593_at	0.00213981	up	1.29122	0.00413034	up	1.64801										389136	VGLL3	vestigial like 3 (Drosophila)	Hs.435013	73569	Vgll3	vestigial like 3 (Drosophila)	Mm.25670
205844_at	1418486_at	0.0467232	up	1.41197	2.28089e-05	up	6.50959	0.00145022	up	4.1618	0.00177123	up	5.9158	0.000863788	up	6.18749	8876	VNN1	vanin 1	Hs.12114	22361	Vnn1	vanin 1	Mm.27154
205844_at	1447845_s_at	0.0467232	up	1.41197	0.000398707	up	8.07225	0.000356448	up	4.90708	0.00350059	up	6.62757	0.00445307	up	6.83451	8876	VNN1	vanin 1	Hs.12114	22361	Vnn1	vanin 1	Mm.27154
204165_at	1418545_at	0.0489336	up	1.09947	0.0288635	up	1.73158	0.0072787	up	1.38961	0.0173056	up	1.36823	0.0333389	up	1.43586	8936	WASF1	WAS protein family, member 1	Hs.75850	83767	Wasf1	WASP family 1	Mm.41353
204727_at	1435114_at	0.00494792	up	1.30995	0.00331965	up	1.30612				0.0304522	up	1.32779	0.00600178	up	1.52662	11169	WDHD1	WD repeat and HMG-box DNA binding protein 1	Hs.385998	218973	Wdhd1	WD repeat and HMG-box DNA binding protein 1	Mm.265615
204728_s_at	1435114_at	0.00314797	up	1.41452	0.00331965	up	1.30612				0.0304522	up	1.32779	0.00600178	up	1.52662	11169	WDHD1	WD repeat and HMG-box DNA binding protein 1	Hs.385998	218973	Wdhd1	WD repeat and HMG-box DNA binding protein 1	Mm.265615
216228_s_at	1435114_at	0.00965103	up	1.30175	0.00331965	up	1.30612				0.0304522	up	1.32779	0.00600178	up	1.52662	11169	WDHD1	WD repeat and HMG-box DNA binding protein 1	Hs.385998	218973	Wdhd1	WD repeat and HMG-box DNA binding protein 1	Mm.265615
226890_at	1454790_at	0.0103184	up	1.21063	0.0254031	up	1.28183	4.43308e-05	up	1.47959	0.0133483	up	1.14534	0.0398852	up	1.18995	57539	WDR35	WD repeat domain 35	Hs.205427	74682	Wdr35	WD repeat domain 35	Mm.87389
223308_s_at	1416581_at	0.0228731	up	1.28689				0.0328568	up	1.14799	0.0407542	up	1.2765	0.00731373	up	1.2988	11091	WDR5	WD repeat domain 5	Hs.397638	140858	Wdr5	WD repeat domain 5	Mm.28265
223308_s_at	1448389_at	0.0228731	up	1.28689							0.00892202	up	1.18855	0.0196777	up	1.14599	11091	WDR5	WD repeat domain 5	Hs.397638	140858	Wdr5	WD repeat domain 5	Mm.28265
214061_at	1434241_at	0.00307484	up	1.31257	0.0323895	up	1.63301	0.0100573	up	1.59669	0.0474414	up	1.40295				93594	WDR67	WD repeat domain 67	Hs.492716	210544	Wdr67	WD repeat domain 67
1556429_a_at	1434241_at	0.0377501	up	1.50775	0.0323895	up	1.63301	0.0100573	up	1.59669	0.0474414	up	1.40295				93594	WDR67	WD repeat domain 67	Hs.492716	210544	Wdr67	WD repeat domain 67
202908_at	1448411_at	0.00187917	up	1.28743	0.0333569	up	1.61714				0.0113003	up	1.2989	0.0288091	up	1.35682	7466	WFS1	Wolfram syndrome 1 (wolframin)	Hs.518602	22393	Wfs1	Wolfram syndrome 1 homolog (human)	Mm.20916
213085_s_at	1420008_s_at	0.00515729	up	1.4472	0.000470415	up	2.17798	0.0272967	up	1.55581	0.00902942	up	1.42032	0.0263341	up	1.34091	23286	WWC1	WW and C2 domain containing 1	Hs.484047	211652	Wwc1	WW, C2 and coiled-coil domain containing 1	Mm.31267
213085_s_at	1427261_at	0.00515729	up	1.4472							0.0273344	up	1.16998				23286	WWC1	WW and C2 domain containing 1	Hs.484047	211652	Wwc1	WW, C2 and coiled-coil domain containing 1	Mm.31267
213085_s_at	1420009_at	0.00515729	up	1.4472				0.0470164	up	1.18399							23286	WWC1	WW and C2 domain containing 1	Hs.484047	211652	Wwc1	WW, C2 and coiled-coil domain containing 1, mRNA (cDNA clone MGC:47054 IMAGE:5116674)	Mm.31267
213342_at	1416487_a_at	0.0287601	up	1.20096	0.00811248	up	1.71086	0.0225254	up	1.5463	0.00983984	up	1.70678	0.00696341	up	1.45938	10413	YAP1	Yes-associated protein 1, 65kDa	Hs.503692	22601	Yap1	yes-associated protein 1	Mm.221992
213342_at	1448363_at	0.0287601	up	1.20096	0.0414877	up	1.99262	0.0422125	up	1.58003	0.00339157	up	1.96618	0.0223295	up	1.74047	10413	YAP1	Yes-associated protein 1, 65kDa	Hs.503692	22601	Yap1	yes-associated protein 1	Mm.221992
214686_at	1454812_at	0.0393407	up	1.27422				0.0357069	up	1.11344	0.016298	up	1.2351	0.0112661	up	1.25944	10781	ZNF266	zinc finger protein 266	Hs.656185	77519	5730601F06Rik	RIKEN cDNA 5730601F06 gene	Mm.428682
227195_at	1423835_at	0.0138893	up	1.20399	0.000769687	up	2.90892	0.0447914	up	1.96999	0.0131178	up	1.90871	0.0327416	up	2.39832	84858	ZNF503	zinc finger protein 503		218820	Zfp503	zinc finger protein 503	Mm.292401
222606_at	1416757_at	0.00279995	up	1.45024	0.0183831	up	1.72864				0.00606305	up	1.72382	0.00216959	up	1.92078	55055	ZWILCH	Zwilch, kinetochore associated, homolog (Drosophila)	Hs.21331	68014	Zwilch	Zwilch, kinetochore associated, homolog (Drosophila)	Mm.335237
209765_at	1418402_at	0.013194	down	1.24624	0.000334791	down	2.64139	0.0461639	down	1.99111	0.00862437	down	2.23715	0.0101502	down	1.95973	8728	ADAM19	ADAM metallopeptidase domain 19 (meltrin beta)	Hs.483944	100045780 /// 11492	Adam19 /// LOC100045780	a disintegrin and metallopeptidase domain 19 (meltrin beta) /// similar to metalloprotease-disintegrin meltrin beta	Mm.89940
209765_at	1418403_at	0.013194	down	1.24624	0.0105379	down	1.94888										8728	ADAM19	ADAM metallopeptidase domain 19 (meltrin beta)	Hs.483944	100045780 /// 11492	Adam19 /// LOC100045780	a disintegrin and metallopeptidase domain 19 (meltrin beta) /// similar to metalloprotease-disintegrin meltrin beta	Mm.89940
201952_at	1437466_at	0.0243203	down	1.08851							0.0414859	down	1.53165	0.00318399	down	1.88614	214	ALCAM	activated leukocyte cell adhesion molecule	Hs.591293	11658	Alcam	activated leukocyte cell adhesion molecule	Mm.288282
201952_at	1437467_at	0.0243203	down	1.08851							0.0266029	down	1.32212	0.0193788	down	1.4855	214	ALCAM	activated leukocyte cell adhesion molecule	Hs.591293	11658	Alcam	activated leukocyte cell adhesion molecule	Mm.288282
201952_at	1443086_at	0.0243203	down	1.08851	0.0372848	down	1.19321										214	ALCAM	activated leukocyte cell adhesion molecule	Hs.591293	11658	Alcam	activated leukocyte cell adhesion molecule	Mm.288282
225166_at	1431133_at	0.0169495	down	1.25336							0.0250604	down	1.37577	0.0132044	down	1.47987	93663	ARHGAP18	Rho GTPase activating protein 18	Hs.486458	73910	Arhgap18	Rho GTPase activating protein 18	Mm.356496
225171_at	1431133_at	0.00408771	down	1.27894							0.0250604	down	1.37577	0.0132044	down	1.47987	93663	ARHGAP18	Rho GTPase activating protein 18	Hs.486458	73910	Arhgap18	Rho GTPase activating protein 18	Mm.356496
225166_at	1426952_at	0.0169495	down	1.25336	0.0219069	down	2.85522	0.000378383	down	1.75292							93663	ARHGAP18	Rho GTPase activating protein 18	Hs.486458	73910	Arhgap18	Rho GTPase activating protein 18	Mm.356496
225171_at	1426952_at	0.00408771	down	1.27894	0.0219069	down	2.85522	0.000378383	down	1.75292							93663	ARHGAP18	Rho GTPase activating protein 18	Hs.486458	73910	Arhgap18	Rho GTPase activating protein 18	Mm.356496
226530_at	1454880_s_at	0.00503525	down	1.61527				0.0179004	down	1.46563	0.0134743	down	1.27368	0.040457	down	1.35755	90427	BMF	Bcl2 modifying factor	Hs.591104	171543	Bmf	BCL2 modifying factor	Mm.210125
221272_s_at	1444235_at	0.00611675	down	1.26084				0.0499135	down	1.18743	0.0199953	down	1.33206	0.0244941	down	1.26799	81563	C1orf21	chromosome 1 open reading frame 21	Hs.497159	69399	1700025G04Rik	RIKEN cDNA 1700025G04 gene	Mm.278031
223127_s_at	1444235_at	0.0352829	down	1.22583				0.0499135	down	1.18743	0.0199953	down	1.33206	0.0244941	down	1.26799	81563	C1orf21	chromosome 1 open reading frame 21	Hs.497159	69399	1700025G04Rik	RIKEN cDNA 1700025G04 gene	Mm.278031
221272_s_at	1436431_at	0.00611675	down	1.26084	0.0122134	down	1.34127										81563	C1orf21	chromosome 1 open reading frame 21	Hs.497159	69399	1700025G04Rik	RIKEN cDNA 1700025G04 gene	Mm.278031
223127_s_at	1436431_at	0.0352829	down	1.22583	0.0122134	down	1.34127										81563	C1orf21	chromosome 1 open reading frame 21	Hs.497159	69399	1700025G04Rik	RIKEN cDNA 1700025G04 gene	Mm.278031
229070_at	1427957_at	0.00408119	down	1.26919	0.000710127	down	1.71003	0.0286702	down	1.60533	0.0127642	down	2.51714	0.0115559	down	2.54107	84830	C6orf105	chromosome 6 open reading frame 105	Hs.126409	109254	9530008L14Rik	RIKEN cDNA 9530008L14 gene	Mm.25195
225531_at	1441938_x_at	0.0321108	down	1.31805				0.044193	down	2.18625	0.0454093	down	1.60228				91768	CABLES1	Cdk5 and Abl enzyme substrate 1	Hs.11108	63955	Cables1	CDK5 and Abl enzyme substrate 2	Mm.40717
225532_at	1441938_x_at	0.000114982	down	1.49832				0.044193	down	2.18625	0.0454093	down	1.60228				91768	CABLES1	Cdk5 and Abl enzyme substrate 1	Hs.11108	63955	Cables1	CDK5 and Abl enzyme substrate 3	Mm.40717
225531_at	1422477_at	0.0321108	down	1.31805				0.0171135	down	1.62812							91768	CABLES1	Cdk5 and Abl enzyme substrate 1	Hs.11108	63955	Cables1	CDK5 and Abl enzyme substrate 2	Mm.40717
225532_at	1422477_at	0.000114982	down	1.49832				0.0171135	down	1.62812							91768	CABLES1	Cdk5 and Abl enzyme substrate 1	Hs.11108	63955	Cables1	CDK5 and Abl enzyme substrate 3	Mm.40717
225531_at	1439778_at	0.0321108	down	1.31805	0.0044634	down	1.21854										91768	CABLES1	Cdk5 and Abl enzyme substrate 1	Hs.11108	63955	Cables1	CDK5 and Abl enzyme substrate 1 (Cables1), mRNA	Mm.40717
225532_at	1439778_at	0.000114982	down	1.49832	0.0044634	down	1.21854										91768	CABLES1	Cdk5 and Abl enzyme substrate 1	Hs.11108	63955	Cables1	CDK5 and Abl enzyme substrate 1 (Cables1), mRNA	Mm.40717
209030_s_at	1431611_a_at	0.00644558	down	1.37914				0.0480306	down	1.1344	0.0231161	down	1.35611	0.0244332	down	1.32729	23705	CADM1	cell adhesion molecule 1	Hs.370510	54725	Cadm1	cell adhesion molecule 1	Mm.234832
209031_at	1431611_a_at	0.00819975	down	1.47413				0.0480306	down	1.1344	0.0231161	down	1.35611	0.0244332	down	1.32729	23705	CADM1	cell adhesion molecule 1	Hs.370510	54725	Cadm1	cell adhesion molecule 1	Mm.234832
209032_s_at	1431611_a_at	0.00117506	down	1.40699				0.0480306	down	1.1344	0.0231161	down	1.35611	0.0244332	down	1.32729	23705	CADM1	cell adhesion molecule 1	Hs.370510	54725	Cadm1	cell adhesion molecule 1	Mm.234832
209030_s_at	1417376_a_at	0.00644558	down	1.37914										0.0213407	down	1.35479	23705	CADM1	cell adhesion molecule 1	Hs.370510	54725	Cadm1	cell adhesion molecule 1	Mm.234832
209031_at	1417376_a_at	0.00819975	down	1.47413										0.0213407	down	1.35479	23705	CADM1	cell adhesion molecule 1	Hs.370510	54725	Cadm1	cell adhesion molecule 1	Mm.234832
209032_s_at	1417376_a_at	0.00117506	down	1.40699										0.0213407	down	1.35479	23705	CADM1	cell adhesion molecule 1	Hs.370510	54725	Cadm1	cell adhesion molecule 1	Mm.234832
209030_s_at	1417378_at	0.00644558	down	1.37914							0.0488179	down	1.21798				23705	CADM1	cell adhesion molecule 1	Hs.370510	54725	Cadm1	cell adhesion molecule 1	Mm.234832
209031_at	1417378_at	0.00819975	down	1.47413							0.0488179	down	1.21798				23705	CADM1	cell adhesion molecule 1	Hs.370510	54725	Cadm1	cell adhesion molecule 1	Mm.234832
209032_s_at	1417378_at	0.00117506	down	1.40699							0.0488179	down	1.21798				23705	CADM1	cell adhesion molecule 1	Hs.370510	54725	Cadm1	cell adhesion molecule 1	Mm.234832
210349_at	1452572_at	0.0183118	down	1.21663							0.0412746	down	1.15733	0.0195105	down	1.14707	814	CAMK4	calcium/calmodulin-dependent protein kinase IV	Hs.591269	12326	Camk4	calcium/calmodulin-dependent protein kinase IV	Mm.222329
210349_at	1421941_at	0.0183118	down	1.21663	0.00619914	down	1.16176				0.0206487	down	1.23491				814	CAMK4	calcium/calmodulin-dependent protein kinase IV	Hs.591269	12326	Camk4	calcium/calmodulin-dependent protein kinase IV	Mm.222329
210349_at	1426167_a_at	0.0183118	down	1.21663	0.03439	down	1.5352										814	CAMK4	calcium/calmodulin-dependent protein kinase IV	Hs.591269	12326	Camk4	calcium/calmodulin-dependent protein kinase IV	Mm.222329
201432_at	1416430_at	0.0331331	down	1.20116	0.0485041	down	1.44951	0.00272033	down	1.74231	0.0137685	down	1.50913				847	CAT	catalase	Hs.502302	12359	Cat	catalase	Mm.4215
211922_s_at	1416430_at	0.0401931	down	1.20123	0.0485041	down	1.44951	0.00272033	down	1.74231	0.0137685	down	1.50913				847	CAT	catalase	Hs.502302	12359	Cat	catalase	Mm.4215
201432_at	1416429_a_at	0.0331331	down	1.20116				0.00492692	down	1.61118	0.016913	down	1.43688				847	CAT	catalase	Hs.502302	12359	Cat	catalase	Mm.4215
211922_s_at	1416429_a_at	0.0401931	down	1.20123				0.00492692	down	1.61118	0.016913	down	1.43688				847	CAT	catalase	Hs.502302	12359	Cat	catalase	Mm.4215
1568850_at	1437937_at	0.00510284	down	1.24997	0.0480946	down	1.86679				0.0202706	down	1.38488	0.0174233	down	1.26151	1238	CCBP2	Chemokine binding protein 2	Hs.146346	59289	Ccbp2	chemokine binding protein 2	Mm.258105
1568850_at	1422112_at	0.00510284	down	1.24997	0.0293795	down	1.45668										1238	CCBP2	Chemokine binding protein 2	Hs.146346	59289	Ccbp2	chemokine binding protein 2	Mm.258105
209286_at	1422642_at	0.00217396	down	1.4029	0.00181417	down	1.92003				0.000301567	down	1.87854	0.00187271	down	1.76438	10602	CDC42EP3	CDC42 effector protein (Rho GTPase binding) 3	Hs.369574	260409	Cdc42ep3	CDC42 effector protein (Rho GTPase binding) 3	Mm.140601
209288_s_at	1422642_at	7.26754e-05	down	1.39809	0.00181417	down	1.92003				0.000301567	down	1.87854	0.00187271	down	1.76438	10602	CDC42EP3	CDC42 effector protein (Rho GTPase binding) 3	Hs.369574	260409	Cdc42ep3	CDC42 effector protein (Rho GTPase binding) 3	Mm.140601
209286_at	1450700_at	0.00217396	down	1.4029							0.00919739	down	1.9871	0.0135614	down	1.88105	10602	CDC42EP3	CDC42 effector protein (Rho GTPase binding) 3	Hs.369574	260409	Cdc42ep3	CDC42 effector protein (Rho GTPase binding) 3	Mm.140601
209288_s_at	1450700_at	7.26754e-05	down	1.39809							0.00919739	down	1.9871	0.0135614	down	1.88105	10602	CDC42EP3	CDC42 effector protein (Rho GTPase binding) 3	Hs.369574	260409	Cdc42ep3	CDC42 effector protein (Rho GTPase binding) 3	Mm.140601
212675_s_at	1424846_at	0.0030108	down	1.29579	0.00121549	down	1.15898							0.0492591	down	1.09025	23177	CEP68	centrosomal protein 68kDa	Hs.709257	216543	Cep68	centrosomal protein 68	Mm.260314
212675_s_at	1456325_at	0.0030108	down	1.29579										0.0327709	down	1.11934	23177	CEP68	centrosomal protein 68kDa	Hs.709257	216543	Cep68	centrosomal protein 68	Mm.260314
212675_s_at	1441340_at	0.0030108	down	1.29579	0.0386304	down	1.19357	0.0494787	down	1.09077							23177	CEP68	centrosomal protein 68kDa	Hs.709257	216543	Cep68	centrosomal protein 68	Mm.260314
212675_s_at	1436034_at	0.0030108	down	1.29579	0.048646	down	1.26319										23177	CEP68	centrosomal protein 68kDa	Hs.709257	216543	Cep68	centrosomal protein 68	Mm.260314
216865_at	1428455_at	0.0105313	down	1.29661				0.000727797	down	2.25811	0.0135603	down	1.77767	0.0213484	down	1.7099	7373	COL14A1	collagen, type XIV, alpha 1	Hs.409662	12818	Col14a1	collagen, type XIV, alpha 1	Mm.297859
216865_at	1427168_a_at	0.0105313	down	1.29661	0.0120681	down	1.99471	0.000778819	down	2.51485							7373	COL14A1	collagen, type XIV, alpha 1	Hs.409662	12818	Col14a1	collagen, type XIV, alpha 1	Mm.297859
225129_at	1424831_at	0.0034828	down	1.23032				0.00388207	down	2.08367	0.00674741	down	2.10493	0.00914989	down	2.05412	221184	CPNE2	copine II	Hs.339809	234577	Cpne2	copine II	Mm.291815
221204_s_at	1459147_at	0.0105577	down	1.36115							0.0332276	down	1.18872	0.0288858	down	1.25361	55118	CRTAC1	cartilage acidic protein 1	Hs.500736	72832	Crtac1	Cartilage acidic protein 1 (Crtac1), mRNA	Mm.313558
221204_s_at	1459858_x_at	0.0105577	down	1.36115							0.0466357	down	1.24972				55118	CRTAC1	cartilage acidic protein 1	Hs.500736	72832	Crtac1	cartilage acidic protein 1	Mm.313558
221204_s_at	1452936_at	0.0105577	down	1.36115	0.0294652	down	1.43201										55118	CRTAC1	cartilage acidic protein 1	Hs.500736	72832	Crtac1	cartilage acidic protein 1	Mm.313558
215433_at	1433759_at	0.0327267	down	1.07166							0.000288732	down	1.88612	0.000165473	down	1.93516	23333	DPY19L1	Dpy-19-like 1 (C. elegans)	Hs.408623	244745	Dpy19l1	dpy-19-like 1 (C. elegans)	Mm.38526
215433_at	1456533_at	0.0327267	down	1.07166	0.0446606	down	1.33637										23333	DPY19L1	Dpy-19-like 1 (C. elegans)	Hs.408623	244745	Dpy19l1	dpy-19-like 1 (C. elegans)	Mm.38526
1554534_at	1427945_at	0.00264395	down	1.28679	0.0246321	down	3.87973	0.0146577	down	1.42092	0.0082247	down	1.81966	0.0119461	down	2.45089	1806	DPYD	dihydropyrimidine dehydrogenase	Hs.335034	99586	Dpyd	dihydropyrimidine dehydrogenase	Mm.27907
1554536_at	1427945_at	0.00517772	down	1.20354	0.0246321	down	3.87973	0.0146577	down	1.42092	0.0082247	down	1.81966	0.0119461	down	2.45089	1806	DPYD	dihydropyrimidine dehydrogenase	Hs.335034	99586	Dpyd	dihydropyrimidine dehydrogenase	Mm.27907
204646_at	1427945_at	0.0135333	down	1.21922	0.0246321	down	3.87973	0.0146577	down	1.42092	0.0082247	down	1.81966	0.0119461	down	2.45089	1806	DPYD	dihydropyrimidine dehydrogenase	Hs.335034	99586	Dpyd	dihydropyrimidine dehydrogenase	Mm.27907
1554534_at	1427946_s_at	0.00264395	down	1.28679	0.0121695	down	3.52994				0.00560512	down	1.96279	0.00196364	down	2.63602	1806	DPYD	dihydropyrimidine dehydrogenase	Hs.335034	99586	Dpyd	dihydropyrimidine dehydrogenase	Mm.27907
1554536_at	1427946_s_at	0.00517772	down	1.20354	0.0121695	down	3.52994				0.00560512	down	1.96279	0.00196364	down	2.63602	1806	DPYD	dihydropyrimidine dehydrogenase	Hs.335034	99586	Dpyd	dihydropyrimidine dehydrogenase	Mm.27907
204646_at	1427946_s_at	0.0135333	down	1.21922	0.0121695	down	3.52994				0.00560512	down	1.96279	0.00196364	down	2.63602	1806	DPYD	dihydropyrimidine dehydrogenase	Hs.335034	99586	Dpyd	dihydropyrimidine dehydrogenase	Mm.27907
224832_at	1440615_at	0.014999	down	1.09178				0.021855	down	1.53595	0.0121406	down	1.60977	0.0234287	down	1.78355	80824	DUSP16	dual specificity phosphatase 16	Hs.536535	70686	Dusp16	dual specificity phosphatase 16	Mm.478037
224832_at	1418401_a_at	0.014999	down	1.09178				0.00383118	down	1.46203							80824	DUSP16	dual specificity phosphatase 16	Hs.536535	70686	Dusp16	dual specificity phosphatase 16	Mm.478037
226099_at	1450744_at	0.00060359	down	1.24115				0.00106307	down	1.34452	0.0204511	down	1.37302	0.0113292	down	1.53695	22936	ELL2	elongation factor, RNA polymerase II, 2	Hs.192221	192657	Ell2	elongation factor RNA polymerase II 2	Mm.21288
226982_at	1450744_at	0.00673222	down	1.28143				0.00106307	down	1.34452	0.0204511	down	1.37302	0.0113292	down	1.53695	22936	ELL2	elongation factor, RNA polymerase II, 2	Hs.192221	192657	Ell2	elongation factor RNA polymerase II 2	Mm.21288
217886_at	1419252_at	0.00685287	down	1.2562	0.0346688	down	1.55863	0.0135178	down	1.45255	0.00619345	down	1.5153	0.0158234	down	1.71152	2060	EPS15	epidermal growth factor receptor pathway substrate 15	Hs.83722	13858	Eps15	epidermal growth factor receptor pathway substrate 15	Mm.318250
217887_s_at	1419252_at	0.0141082	down	1.27941	0.0346688	down	1.55863	0.0135178	down	1.45255	0.00619345	down	1.5153	0.0158234	down	1.71152	2060	EPS15	epidermal growth factor receptor pathway substrate 15	Hs.83722	13858	Eps15	epidermal growth factor receptor pathway substrate 15	Mm.318250
217886_at	1419251_at	0.00685287	down	1.2562				0.000296506	down	1.86814							2060	EPS15	epidermal growth factor receptor pathway substrate 15	Hs.83722	13858	Eps15	epidermal growth factor receptor pathway substrate 15	Mm.318250
217887_s_at	1419251_at	0.0141082	down	1.27941				0.000296506	down	1.86814							2060	EPS15	epidermal growth factor receptor pathway substrate 15	Hs.83722	13858	Eps15	epidermal growth factor receptor pathway substrate 15	Mm.318250
240834_at	1427966_at	0.00764831	down	1.32628				0.00633791	down	1.68112	0.0135677	down	1.77613	0.0151715	down	1.749	90268	FAM105B	family with sequence similarity 105, member B	Hs.406335	432940	Fam105b	family with sequence similarity 105, member B	Mm.309164
240834_at	1443099_at	0.00764831	down	1.32628	0.00366897	down	1.64526	0.000427514	down	1.52333							90268	FAM105B	family with sequence similarity 105, member B	Hs.406335	432940	Fam105b	Family with sequence similarity 105, member B, mRNA (cDNA clone IMAGE:3371882)	Mm.309164
223058_at	1416892_s_at	0.00369009	down	1.43165	0.018316	down	1.7376	0.0410989	down	1.33569	0.00656115	down	1.6973	0.0054818	down	1.69463	83641	FAM107B	family with sequence similarity 107, member B	Hs.446315	66540	Fam107b	family with sequence similarity 107, member B	Mm.277864
223058_at	1416893_at	0.00369009	down	1.43165	0.0038789	down	1.6404	0.011147	down	1.36518	0.00479993	down	1.67778	0.00153314	down	1.57199	83641	FAM107B	family with sequence similarity 107, member B	Hs.446315	66540	Fam107b	family with sequence similarity 107, member B	Mm.277864
223058_at	1448509_at	0.00369009	down	1.43165							0.00165817	down	2.07815	0.00257066	down	1.96052	83641	FAM107B	family with sequence similarity 107, member B	Hs.446315	66540	Fam107b	family with sequence similarity 107, member B	Mm.277864
215017_s_at	1434339_at	0.0320034	down	1.22365	0.049077	down	1.15194	0.00519739	down	1.15418				0.0499506	down	1.30485	54874	FNBP1L	formin binding protein 1-like	Hs.134060	214459	Fnbp1l	formin binding protein 1-like	Mm.209491
218313_s_at	1452232_at	0.00524679	down	1.26949				0.00090147	down	2.08465	0.0304494	down	1.72254	0.0237442	down	1.83475	51809	GALNT7	UDP-N-acetyl-alpha-D-galactosamine:polypeptide N-acetylgalactosaminyltransferase 7 (GalNAc-T7)	Hs.548088	108150	Galnt7	UDP-N-acetyl-alpha-D-galactosamine: polypeptide N-acetylgalactosaminyltransferase 7	Mm.62886
218313_s_at	1425581_s_at	0.00524679	down	1.26949	0.00158178	down	1.93084	0.00223233	down	1.79254							51809	GALNT7	UDP-N-acetyl-alpha-D-galactosamine:polypeptide N-acetylgalactosaminyltransferase 7 (GalNAc-T7)	Hs.548088	108150	Galnt7	UDP-N-acetyl-alpha-D-galactosamine: polypeptide N-acetylgalactosaminyltransferase 7	Mm.62886
218313_s_at	1426908_at	0.00524679	down	1.26949	0.0288462	down	2.2898	0.000435727	down	2.03477							51809	GALNT7	UDP-N-acetyl-alpha-D-galactosamine:polypeptide N-acetylgalactosaminyltransferase 7 (GalNAc-T7)	Hs.548088	108150	Galnt7	UDP-N-acetyl-alpha-D-galactosamine: polypeptide N-acetylgalactosaminyltransferase 7	Mm.62886
202191_s_at	1457270_at	0.0423109	down	1.1463				0.000135035	down	1.84483	0.0106488	down	2.61127	0.00983753	down	2.75507	8522	GAS7	growth arrest-specific 7	Hs.462214	14457	Gas7	growth arrest specific 7	Mm.40338
202191_s_at	1445685_at	0.0423109	down	1.1463	0.005449	down	1.26543							0.0433736	down	1.26717	8522	GAS7	growth arrest-specific 7	Hs.462214	14457	Gas7	growth arrest specific 7	Mm.40338
202191_s_at	1417859_at	0.0423109	down	1.1463				0.00717207	down	1.57676							8522	GAS7	growth arrest-specific 7	Hs.462214	14457	Gas7	growth arrest specific 7	Mm.40338
206313_at	1419297_at	0.0182359	down	1.1151				0.0264235	down	1.65456	0.0120591	down	1.52803	0.0142068	down	1.72598	3111	HLA-DOA	major histocompatibility complex, class II, DO alpha	Hs.631991	15001	H2-Oa	histocompatibility 2, O region alpha locus	Mm.116
211654_x_at	1425477_x_at	0.0466165	down	1.19224				0.0344671	down	1.3062	0.0248987	down	1.29404	0.0161994	down	1.27961	3119	HLA-DQB1	major histocompatibility complex, class II, DQ beta 1	Hs.409934	14961	H2-Ab1	histocompatibility 2, class II antigen A, beta 1	Mm.254067
211654_x_at	1450648_s_at	0.0466165	down	1.19224				0.00832332	down	1.28613	0.0153808	down	1.24068	0.0438813	down	1.31663	3119	HLA-DQB1	major histocompatibility complex, class II, DQ beta 1	Hs.409934	14961	H2-Ab1	histocompatibility 2, class II antigen A, beta 1	Mm.254067
211654_x_at	1451721_a_at	0.0466165	down	1.19224							0.0192686	down	1.27092				3119	HLA-DQB1	major histocompatibility complex, class II, DQ beta 1	Hs.409934	14961	H2-Ab1	histocompatibility 2, class II antigen A, beta 1	Mm.254067
210982_s_at	1422891_at	0.0112295	down	1.21695	0.0105529	down	1.2181	0.0351925	down	1.44115	0.0311835	down	1.24145				3122	HLA-DRA	major histocompatibility complex, class II, DR alpha	Hs.520048	14968	H2-Ea	histocompatibility 2, class II antigen E alpha	Mm.15680
226324_s_at	1423068_at	0.00768852	down	1.38743				0.0371024	down	1.18156	0.0153798	down	1.18457	0.0127522	down	1.23471	26160	IFT172	intraflagellar transport 172 homolog (Chlamydomonas)	Hs.127401	67661	Ift172	intraflagellar transport 172 homolog (Chlamydomonas)	Mm.293023
1555997_s_at	1422313_a_at	0.0282596	down	1.14364	0.0133105	down	1.353				0.0315306	down	1.16448	0.0263427	down	1.25257	3488	IGFBP5	insulin-like growth factor binding protein 5	Hs.607212	16011	Igfbp5	insulin-like growth factor binding protein 5	Mm.405761
203426_s_at	1422313_a_at	0.023975	down	1.40473	0.0133105	down	1.353				0.0315306	down	1.16448	0.0263427	down	1.25257	3488	IGFBP5	insulin-like growth factor binding protein 5	Hs.607212	16011	Igfbp5	insulin-like growth factor binding protein 5	Mm.405761
219971_at	1450456_at	0.000380979	down	1.92975				3.62218e-05	down	2.10999	0.00382854	down	2.02415	0.00224966	down	2.03186	50615	IL21R	interleukin 21 receptor	Hs.210546	60504	Il21r	interleukin 21 receptor	Mm.155643
203906_at	1452327_at	0.0105085	down	1.2692	0.0111055	down	1.51047	0.0121397	down	1.44719	3.35666e-06	down	1.6342	0.00196232	down	1.75587	9922	IQSEC1	IQ motif and Sec7 domain 1	Hs.475506	232227	Iqsec1	IQ motif and Sec7 domain 1	Mm.196943
203906_at	1427145_at	0.0105085	down	1.2692							0.0283029	down	1.23587				9922	IQSEC1	IQ motif and Sec7 domain 1	Hs.475506	232227	Iqsec1	IQ motif and Sec7 domain 1	Mm.196943
224569_s_at	1433633_at	0.0315598	down	1.53566	0.0105008	down	1.58079				0.0473535	down	1.2021	0.0357425	down	1.24822	359948	IRF2BP2	interferon regulatory factor 2 binding protein 2	Hs.693837	270110	Irf2bp2	interferon regulatory factor 2 binding protein 2	Mm.334918
224570_s_at	1433633_at	0.00323559	down	1.40972	0.0105008	down	1.58079				0.0473535	down	1.2021	0.0357425	down	1.24822	359948	IRF2BP2	interferon regulatory factor 2 binding protein 2	Hs.693837	270110	Irf2bp2	interferon regulatory factor 2 binding protein 2	Mm.334918
224571_at	1433633_at	0.00216538	down	1.78321	0.0105008	down	1.58079				0.0473535	down	1.2021	0.0357425	down	1.24822	359948	IRF2BP2	interferon regulatory factor 2 binding protein 2	Hs.693837	270110	Irf2bp2	interferon regulatory factor 2 binding protein 2	Mm.334918
224569_s_at	1433634_at	0.0315598	down	1.53566	0.0108092	down	1.28291										359948	IRF2BP2	interferon regulatory factor 2 binding protein 2	Hs.693837	270110	Irf2bp2	interferon regulatory factor 2 binding protein 2	Mm.334918
224570_s_at	1433634_at	0.00323559	down	1.40972	0.0108092	down	1.28291										359948	IRF2BP2	interferon regulatory factor 2 binding protein 2	Hs.693837	270110	Irf2bp2	interferon regulatory factor 2 binding protein 2	Mm.334918
224571_at	1433634_at	0.00216538	down	1.78321	0.0108092	down	1.28291										359948	IRF2BP2	interferon regulatory factor 2 binding protein 2	Hs.693837	270110	Irf2bp2	interferon regulatory factor 2 binding protein 2	Mm.334918
213767_at	1442581_at	0.0109905	down	1.26018							0.0459044	down	1.19342				8844	KSR1	kinase suppressor of ras 1	Hs.133534	16706	Ksr1	kinase suppressor of ras 1	Mm.4745
213767_at	1419823_s_at	0.0109905	down	1.26018	0.00745944	down	1.56826	0.0383163	down	1.46265							8844	KSR1	kinase suppressor of ras 1	Hs.133534	16706	Ksr1	kinase suppressor of ras 1	Mm.4745
212658_at	1434130_at	0.0392196	down	1.1239							0.0205221	down	1.24241	0.0206208	down	1.24898	10184	LHFPL2	lipoma HMGIC fusion partner-like 2	Hs.79299	218454	Lhfpl2	lipoma HMGIC fusion partner-like 2	Mm.316553
212658_at	1443185_at	0.0392196	down	1.1239	0.00802162	down	1.15049										10184	LHFPL2	lipoma HMGIC fusion partner-like 2	Hs.79299	218454	Lhfpl2	lipoma HMGIC fusion partner-like 2	Mm.316553
212209_at	1453906_at	0.0193755	down	1.14346	0.0425727	down	1.91642	0.0334913	down	1.28814	0.00796869	down	1.62078	0.00123677	down	1.55428	23389	MED13L	mediator complex subunit 13-like	Hs.603766	76199	Med13l	mediator complex subunit 13-like	Mm.206238
212209_at	1434603_at	0.0193755	down	1.14346	0.0372832	down	2.06062				0.0206965	down	1.8153	0.0143446	down	1.76515	23389	MED13L	mediator complex subunit 13-like	Hs.603766	76199	Med13l	mediator complex subunit 13-like	Mm.206238
212209_at	1434602_at	0.0193755	down	1.14346							0.0097451	down	1.97521	0.00995256	down	2.0493	23389	MED13L	mediator complex subunit 13-like	Hs.603766	76199	Med13l	mediator complex subunit 13-like	Mm.206238
231727_s_at	1451523_a_at	0.0463356	down	1.13089	0.0469351	down	1.40864				0.0151532	down	1.21077	0.0385244	down	1.34672	57409	MIF4GD	MIF4G domain containing	Hs.325631	69674	Mif4gd	MIF4G domain containing	Mm.390387
205330_at	1454867_at	0.00366978	down	1.46043	0.00432017	down	1.64215	0.0222145	down	1.52394				0.0379954	down	1.74236	4330	MN1	meningioma (disrupted in balanced translocation) 1	Hs.268515	433938	Mn1	meningioma 1	Mm.332576
224666_at	1455927_x_at	0.039308	down	1.09991	0.00223408	down	1.62728				0.0195379	down	1.83442	0.0224959	down	1.85675	197370	NSMCE1	non-SMC element 1 homolog (S. cerevisiae)	Hs.284295	67711	Nsmce1	Non-SMC element 1 homolog (S. cerevisiae), mRNA (cDNA clone MGC:25737 IMAGE:3984224)	Mm.4467
224666_at	1436121_a_at	0.039308	down	1.09991							0.00600087	down	2.0728	0.0074714	down	2.12678	197370	NSMCE1	non-SMC element 1 homolog (S. cerevisiae)	Hs.284295	67711	Nsmce1	non-SMC element 1 homolog (S. cerevisiae)	Mm.4467
1558163_at	1422472_at	0.0263853	down	1.21184							0.00248321	down	1.32297	0.0225166	down	1.3023	5194	PEX13	peroxisomal biogenesis factor 13	Hs.161377	72129	Pex13	peroxisomal biogenesis factor 13	Mm.286622
1558163_at	1422471_at	0.0263853	down	1.21184	0.0391679	down	1.21978										5194	PEX13	peroxisomal biogenesis factor 13	Hs.161377	72129	Pex13	peroxisomal biogenesis factor 13	Mm.286622
201968_s_at	1437240_at	0.000140585	down	1.18865	0.000532571	down	2.19692	0.00207666	down	2.10093	0.0034906	down	2.48725	0.00536319	down	2.08379	5236	PGM1	phosphoglucomutase 1	Hs.1869	72157	Pgm2	phosphoglucomutase 2	Mm.217764
201968_s_at	1451149_at	0.000140585	down	1.18865	0.0101693	down	2.16349	0.0341873	down	1.72161	0.00326893	down	2.42308				5236	PGM1	phosphoglucomutase 1	Hs.1869	72157	Pgm2	phosphoglucomutase 2	Mm.217764
212829_at	1419279_at	0.0190998	down	1.23202	0.000721698	down	1.7387				0.0489963	down	1.31919	0.036483	down	1.26527	5305	PIP4K2A	phosphatidylinositol-5-phosphate 4-kinase, type II, alpha	Hs.57079	18718	Pip4k2a	phosphatidylinositol-5-phosphate 4-kinase, type II, alpha	Mm.313977
212829_at	1442310_at	0.0190998	down	1.23202							0.0475798	down	1.09719	0.0160166	down	1.08826	5305	PIP4K2A	phosphatidylinositol-5-phosphate 4-kinase, type II, alpha	Hs.57079	18718	Pip4k2a	Phosphatidylinositol-5-phosphate 4-kinase, type II, alpha, mRNA (cDNA clone MGC:18357 IMAGE:3672732)	Mm.313977
212829_at	1419280_at	0.0190998	down	1.23202	0.00173308	down	1.52563										5305	PIP4K2A	phosphatidylinositol-5-phosphate 4-kinase, type II, alpha	Hs.57079	18718	Pip4k2a	phosphatidylinositol-5-phosphate 4-kinase, type II, alpha	Mm.313977
212829_at	1449404_at	0.0190998	down	1.23202	0.0121831	down	1.78735										5305	PIP4K2A	phosphatidylinositol-5-phosphate 4-kinase, type II, alpha	Hs.57079	18718	Pip4k2a	phosphatidylinositol-5-phosphate 4-kinase, type II, alpha	Mm.313977
213093_at	1437393_at	0.00365467	down	1.266	0.000272733	down	1.9261	0.00112817	down	1.85575	0.00475914	down	2.12676	0.0372192	down	3.14213	5578	PRKCA	protein kinase C, alpha	Hs.531704	18750	Prkca	protein kinase C, alpha	Mm.222178
213093_at	1450945_at	0.00365467	down	1.266	0.0241842	down	1.90553	0.00026278	down	2.24046							5578	PRKCA	protein kinase C, alpha	Hs.531704	18750	Prkca	protein kinase C, alpha	Mm.222178
207638_at	1421510_at	0.00180896	down	1.29688	0.0288814	down	1.70348	0.000777354	down	1.42874	0.000956575	down	2.38682	0.000609045	down	1.55541	5651	PRSS7	protease, serine, 7 (enterokinase)	Hs.149473	19146	Prss7	protease, serine, 7 (enterokinase)	Mm.5184
203355_s_at	1418749_at	0.0124161	down	1.36623	5.23285e-05	down	3.34195	0.000197391	down	2.69285	0.0467161	down	1.74691				23362	PSD3	pleckstrin and Sec7 domain containing 3	Hs.434255	234353	Psd3	pleckstrin and Sec7 domain containing 3	Mm.32525
218613_at	1418749_at	3.70865e-05	down	1.56822	5.23285e-05	down	3.34195	0.000197391	down	2.69285	0.0467161	down	1.74691				23362	PSD3	pleckstrin and Sec7 domain containing 3	Hs.434255	234353	Psd3	pleckstrin and Sec7 domain containing 3	Mm.32525
211711_s_at	1454722_at	0.0496817	down	1.12516	0.0476929	down	1.28627	0.0133909	down	1.25656	0.0114859	down	1.40428	0.00829453	down	1.41729	5728	PTEN	phosphatase and tensin homolog	Hs.500466	19211	Pten	phosphatase and tensin homolog	Mm.245395
211711_s_at	1422553_at	0.0496817	down	1.12516	0.0247734	down	1.60173										5728	PTEN	phosphatase and tensin homolog	Hs.500466	19211	Pten	phosphatase and tensin homolog	Mm.245395
210831_s_at	1450344_a_at	0.0120851	down	1.39232	0.004141	down	2.01026	0.00481852	down	1.47592	0.0200769	down	2.14131	0.0143905	down	2.17656	5733	PTGER3	prostaglandin E receptor 3 (subtype EP3)	Hs.445000	19218	Ptger3	prostaglandin E receptor 3 (subtype EP3)	Mm.30424
210834_s_at	1450344_a_at	0.0174221	down	1.26489	0.004141	down	2.01026	0.00481852	down	1.47592	0.0200769	down	2.14131	0.0143905	down	2.17656	5733	PTGER3	prostaglandin E receptor 3 (subtype EP3)	Hs.445000	19218	Ptger3	prostaglandin E receptor 3 (subtype EP3)	Mm.30424
1555620_a_at	1427313_at	0.0012136	down	1.25798				0.00107633	down	1.58897	0.0348969	down	1.2133	0.00405382	down	1.21781	5739	PTGIR	prostaglandin I2 (prostacyclin) receptor (IP)	Hs.458324	19222	Ptgir	prostaglandin I receptor (IP)	Mm.287572
230774_at	1443244_at	0.0250826	down	1.21166	0.0186402	down	1.12779							0.0380999	down	1.1537	145482	PTGR2	prostaglandin reductase 2	Hs.632344	77219	Ptgr2	prostaglandin reductase 2	Mm.246127
230774_at	1429474_at	0.0250826	down	1.21166				0.0316848	down	1.43934							145482	PTGR2	prostaglandin reductase 2	Hs.632344	77219	Ptgr2	prostaglandin reductase 2	Mm.246127
213603_s_at	1417620_at	0.00968822	down	1.01944							0.00441057	down	1.69858	0.017664	down	1.67279	5880	RAC2	ras-related C3 botulinum toxin substrate 2 (rho family, small GTP binding protein Rac2)	Hs.517601	19354	Rac2	RAS-related C3 botulinum substrate 2	Mm.1972
213603_s_at	1440208_at	0.00968822	down	1.01944				0.00600552	down	1.43535	0.0212121	down	1.42352				5880	RAC2	ras-related C3 botulinum toxin substrate 2 (rho family, small GTP binding protein Rac2)	Hs.517601	19354	Rac2	RAS-related C3 botulinum substrate 2	Mm.1972
204199_at	1434669_at	0.0270631	down	1.17901	0.0166474	down	1.73093	0.000674482	down	1.81264	0.0149622	down	1.44686	0.0204203	down	1.45186	9649	RALGPS1	Ral GEF with PH domain and SH3 binding motif 1	Hs.648175	241308	Ralgps1	Ral GEF with PH domain and SH3 binding motif 1	Mm.274249
242689_at	1434669_at	0.0456921	down	1.1169	0.0166474	down	1.73093	0.000674482	down	1.81264	0.0149622	down	1.44686	0.0204203	down	1.45186	9649	RALGPS1	Ral GEF with PH domain and SH3 binding motif 1	Hs.648175	241308	Ralgps1	Ral GEF with PH domain and SH3 binding motif 1	Mm.274249
202362_at	1424139_at	0.00769063	down	1.12893				0.00579091	down	1.11863				0.0415352	down	1.19846	5906	RAP1A	RAP1A, member of RAS oncogene family	Hs.190334	109905	Rap1a	RAS-related protein-1a	Mm.458171
202362_at	1448020_at	0.00769063	down	1.12893	0.00326779	down	1.46054										5906	RAP1A	RAP1A, member of RAS oncogene family	Hs.190334	109905	Rap1a	RAS-related protein-1a (Rap1a), mRNA	Mm.458171
227425_at	1435389_at	0.00474374	down	1.32085				0.00840586	down	1.5945	0.00268289	down	1.48187	0.0203025	down	1.90075	9185	REPS2	RALBP1 associated Eps domain containing 2	Hs.186810	194590	Reps2	RALBP1 associated Eps domain containing protein 2	Mm.442441
212651_at	1429206_at	0.00530216	down	1.53977	0.00567582	down	1.85502	0.00108754	down	1.83264	0.0366038	down	2.06395	0.0222948	down	1.94235	9886	RHOBTB1	Rho-related BTB domain containing 1	Hs.148670	69288	Rhobtb1	Rho-related BTB domain containing 1	Mm.26659
212651_at	1429656_at	0.00530216	down	1.53977				0.0440819	down	1.78472							9886	RHOBTB1	Rho-related BTB domain containing 1	Hs.148670	69288	Rhobtb1	Rho-related BTB domain containing 1	Mm.26659
232060_at	1429313_at	0.00898229	down	1.33277	0.0121163	down	2.64863	0.0437031	down	1.72494	0.00993685	down	2.59044	0.0059517	down	2.29685	4919	ROR1	receptor tyrosine kinase-like orphan receptor 1	Hs.654491	26563	Ror1	receptor tyrosine kinase-like orphan receptor 1	Mm.57252
206950_at	1442809_at	0.0287267	down	1.26902	0.0414351	down	1.84075	0.00946871	down	2.08959	0.0413363	down	2.06307				6335	SCN9A	sodium channel, voltage-gated, type IX, alpha subunit	Hs.439145	20274	Scn9a	sodium channel, voltage-gated, type IX, alpha	Mm.440889
206950_at	1442810_x_at	0.0287267	down	1.26902	0.00442663	down	2.19462	0.0117779	down	2.01334	0.0431291	down	2.11798				6335	SCN9A	sodium channel, voltage-gated, type IX, alpha subunit	Hs.439145	20274	Scn9a	sodium channel, voltage-gated, type IX, alpha	Mm.440889
229199_at	1442809_at	0.000842386	down	1.81062	0.0414351	down	1.84075	0.00946871	down	2.08959	0.0413363	down	2.06307				6335	SCN9A	sodium channel, voltage-gated, type IX, alpha subunit	Hs.439145	20274	Scn9a	sodium channel, voltage-gated, type IX, alpha	Mm.440889
229199_at	1442810_x_at	0.000842386	down	1.81062	0.00442663	down	2.19462	0.0117779	down	2.01334	0.0431291	down	2.11798				6335	SCN9A	sodium channel, voltage-gated, type IX, alpha subunit	Hs.439145	20274	Scn9a	sodium channel, voltage-gated, type IX, alpha	Mm.440889
206950_at	1457819_at	0.0287267	down	1.26902	0.0237821	down	2.14248										6335	SCN9A	sodium channel, voltage-gated, type IX, alpha subunit	Hs.439145	20274	Scn9a	sodium channel, voltage-gated, type IX, alpha	Mm.440889
229199_at	1457819_at	0.000842386	down	1.81062	0.0237821	down	2.14248										6335	SCN9A	sodium channel, voltage-gated, type IX, alpha subunit	Hs.439145	20274	Scn9a	sodium channel, voltage-gated, type IX, alpha	Mm.440889
41220_at	1417038_at	0.0229931	down	1.12771				0.0120017	down	1.45168	0.0215738	down	1.68221	0.0156373	down	1.61055	10801	SEPT 9	septin 9	Hs.440932	53860	Sept 9	septin 9	Mm.38450
230459_s_at	1434153_at	0.0404732	down	1.12376				0.0127723	down	1.24523	0.0284272	down	1.23405	0.0461589	down	1.22574	6461	SHB	Src homology 2 domain containing adaptor protein B	Hs.521482	230126	Shb	src homology 2 domain-containing transforming protein B	Mm.251716
1555626_a_at	1425569_a_at	0.0460036	down	1.24746										0.0268738	down	1.19425	6504	SLAMF1	signaling lymphocytic activation molecule family member 1	Hs.523660	27218	Slamf1	signaling lymphocytic activation molecule family member 1	Mm.103648
1555626_a_at	1425570_at	0.0460036	down	1.24746				0.0153591	down	1.49781	0.0155491	down	1.80388				6504	SLAMF1	signaling lymphocytic activation molecule family member 1	Hs.523660	27218	Slamf1	signaling lymphocytic activation molecule family member 1	Mm.103648
224931_at	1451707_s_at	0.0329407	down	1.14221	0.0205083	down	1.28213	0.000891116	down	1.57234	0.0356516	down	1.77919	0.0279538	down	1.77653	54946	SLC41A3	solute carrier family 41, member 3	Hs.573007	71699	Slc41a3	solute carrier family 41, member 3	Mm.272633
224931_at	1425439_a_at	0.0329407	down	1.14221							0.0410781	down	1.21873				54946	SLC41A3	solute carrier family 41, member 3	Hs.573007	71699	Slc41a3	solute carrier family 41, member 3	Mm.272633
213113_s_at	1422788_at	0.00101972	down	1.2045							0.0454634	down	1.50139	0.0474013	down	2.1332	29015	SLC43A3	solute carrier family 43, member 3	Hs.99962	58207	Slc43a3	solute carrier family 43, member 3	Mm.290729
228370_at	1455890_x_at	0.0445375	down	1.29061	0.000675051	down	1.41106	0.0119628	down	1.30073	0.0127672	down	1.25549				6638	SNRPN	small nuclear ribonucleoprotein polypeptide N	Hs.564847	20646 /// 545062	EG545062 /// Snrpn	predicted gene, EG545062 /// small nuclear ribonucleoprotein N	Mm.274995
228370_at	1432096_at	0.0445375	down	1.29061	0.0395942	down	1.37093										6638	SNRPN	small nuclear ribonucleoprotein polypeptide N	Hs.564847	20646	Snrpn	small nuclear ribonucleoprotein N	Mm.274995
228370_at	1441905_x_at	0.0445375	down	1.29061							0.0155906	down	1.47746	0.00993991	down	1.5882	6638	SNRPN	small nuclear ribonucleoprotein polypeptide N	Hs.564847	20646 /// 84704	Snrpn /// Snurf	small nuclear ribonucleoprotein N /// SNRPN upstream reading frame	Mm.274995
228370_at	1435716_x_at	0.0445375	down	1.29061	0.00182069	down	1.56365	0.012608	down	1.47952	0.0112439	down	1.49973				6638	SNRPN	small nuclear ribonucleoprotein polypeptide N	Hs.564847	20646 /// 84704	Snrpn /// Snurf	small nuclear ribonucleoprotein N /// SNRPN upstream reading frame	Mm.274995
201522_x_at	1455890_x_at	0.0276061	down	1.06618	0.000675051	down	1.41106	0.0119628	down	1.30073	0.0127672	down	1.25549				6638 /// 8926	SNRPN /// SNURF	small nuclear ribonucleoprotein polypeptide N /// SNRPN upstream reading frame	Hs.555970	20646 /// 545062	EG545062 /// Snrpn	predicted gene, EG545062 /// small nuclear ribonucleoprotein N	Mm.274995
201522_x_at	1432096_at	0.0276061	down	1.06618	0.0395942	down	1.37093										6638 /// 8926	SNRPN /// SNURF	small nuclear ribonucleoprotein polypeptide N /// SNRPN upstream reading frame	Hs.555970	20646	Snrpn	small nuclear ribonucleoprotein N	Mm.274995
201522_x_at	1441905_x_at	0.0276061	down	1.06618							0.0155906	down	1.47746	0.00993991	down	1.5882	6638 /// 8926	SNRPN /// SNURF	small nuclear ribonucleoprotein polypeptide N /// SNRPN upstream reading frame	Hs.555970	20646 /// 84704	Snrpn /// Snurf	small nuclear ribonucleoprotein N /// SNRPN upstream reading frame	Mm.274995
201522_x_at	1435716_x_at	0.0276061	down	1.06618	0.00182069	down	1.56365	0.012608	down	1.47952	0.0112439	down	1.49973				6638 /// 8926	SNRPN /// SNURF	small nuclear ribonucleoprotein polypeptide N /// SNRPN upstream reading frame	Hs.555970	20646 /// 84704	Snrpn /// Snurf	small nuclear ribonucleoprotein N /// SNRPN upstream reading frame	Mm.274995
234919_s_at	1440598_at	0.0291406	down	1.11581							0.048395	down	1.21506	0.0381137	down	1.40886	54212	SNTG1	syntrophin, gamma 1	Hs.584914	71096	Sntg1	syntrophin, gamma 1	Mm.388998
234919_s_at	1432287_a_at	0.0291406	down	1.11581	0.00939822	down	1.11412										54212	SNTG1	syntrophin, gamma 1	Hs.584914	71096	Sntg1	syntrophin, gamma 1	Mm.388998
218404_at	1431055_a_at	0.0417136	down	1.21774							0.0472217	down	1.69644				29887	SNX10	sorting nexin 10	Hs.719227	71982	Snx10	sorting nexin 10	Mm.476868
218404_at	1459764_x_at	0.0417136	down	1.21774	0.0187825	down	1.87604	0.0233011	down	1.89994							29887	SNX10	sorting nexin 10	Hs.719227	71982	Snx10	Sorting nexin 10 (Snx10), transcript variant 1, mRNA	Mm.417373 /// Mm.476868
205743_at	1418957_at	0.000563919	down	2.09903	0.00032484	down	2.59666	7.17889e-05	down	2.33273	0.010251	down	1.68605				6769	STAC	SH3 and cysteine rich domain	Hs.56045	20840	Stac	src homology three (SH3) and cysteine rich domain	Mm.1414
1555086_at	1422103_a_at	0.0252753	down	1.1314	0.00250082	down	1.68569	0.00116792	down	1.73673	0.0320281	down	1.61612				6777	STAT5B	signal transducer and activator of transcription 5B	Hs.719121	20851	Stat5b	signal transducer and activator of transcription 5B	Mm.34064
1555086_at	1422102_a_at	0.0252753	down	1.1314				0.0177121	down	1.34342							6777	STAT5B	signal transducer and activator of transcription 5B	Hs.719121	20851	Stat5b	signal transducer and activator of transcription 5B	Mm.34064
240197_at	1428460_at	0.00554427	down	1.08187	0.000814419	down	4.26188	2.99607e-05	down	3.53067	0.00929089	down	3.66456	0.00840648	down	3.39017	6854	SYN2	synapsin II	Hs.445503	20965	Syn2	synapsin II	Mm.441431
240197_at	1435511_at	0.00554427	down	1.08187	0.000127032	down	4.08025	0.000396976	down	3.30435	0.00735379	down	3.82777	0.00773964	down	3.62279	6854	SYN2	synapsin II	Hs.445503	20965	Syn2	synapsin II	Mm.441431
240197_at	1449030_at	0.00554427	down	1.08187	0.0113445	down	2.85723	0.00465239	down	2.02904	0.00209588	down	2.39143	0.0105322	down	2.08688	6854	SYN2	synapsin II	Hs.445503	20965	Syn2	synapsin II	Mm.441431
240197_at	1458105_at	0.00554427	down	1.08187	0.00763379	down	1.53393	0.0134449	down	1.38337	0.0282347	down	1.32633	0.0309804	down	1.34991	6854	SYN2	synapsin II	Hs.445503	20965	Syn2	synapsin II	Mm.441431
240197_at	1460230_at	0.00554427	down	1.08187	0.0450578	down	3.13285	0.000477719	down	3.12039	0.0291522	down	2.95421	0.0189253	down	2.78523	6854	SYN2	synapsin II	Hs.445503	20965	Syn2	synapsin II	Mm.441431
240197_at	1440762_at	0.00554427	down	1.08187				0.00292	down	2.8211				0.0387637	down	3.48781	6854	SYN2	synapsin II	Hs.445503	20965	Syn2	synapsin II	Mm.441431
203999_at	1421990_at	0.00921724	down	1.10567	0.00225007	down	1.45598	7.35636e-06	down	1.82002	0.0199225	down	1.77659	0.0388279	down	1.70366	6857	SYT1	synaptotagmin I	Hs.310545	20979	Syt1	synaptotagmin I	Mm.289702
203999_at	1433884_at	0.00921724	down	1.10567				0.0352455	down	1.45341							6857	SYT1	synaptotagmin I	Hs.310545	20979	Syt1	synaptotagmin I	Mm.289702
203999_at	1438282_at	0.00921724	down	1.10567				0.045678	down	1.49899							6857	SYT1	synaptotagmin I	Hs.310545	20979	Syt1	synaptotagmin I	Mm.289702
226489_at	1434252_at	0.002476	down	1.59995	0.00204146	down	1.50626	0.00046519	down	1.6187	0.0453499	down	1.59873	0.0452555	down	1.59905	57458	TMCC3	transmembrane and coiled-coil domain family 3	Hs.370410	319880	Tmcc3	transmembrane and coiled coil domains 3	Mm.23047
226489_at	1451794_at	0.002476	down	1.59995	0.0384094	down	1.59221	0.00203775	down	1.38233	0.0103887	down	1.27482	0.0217768	down	1.3265	57458	TMCC3	transmembrane and coiled-coil domain family 3	Hs.370410	319880	Tmcc3	transmembrane and coiled coil domains 3	Mm.23047
235146_at	1434252_at	0.000832483	down	1.81319	0.00204146	down	1.50626	0.00046519	down	1.6187	0.0453499	down	1.59873	0.0452555	down	1.59905	57458	TMCC3	transmembrane and coiled-coil domain family 3	Hs.370410	319880	Tmcc3	transmembrane and coiled coil domains 3	Mm.23047
235146_at	1451794_at	0.000832483	down	1.81319	0.0384094	down	1.59221	0.00203775	down	1.38233	0.0103887	down	1.27482	0.0217768	down	1.3265	57458	TMCC3	transmembrane and coiled-coil domain family 3	Hs.370410	319880	Tmcc3	transmembrane and coiled coil domains 3	Mm.23047
226489_at	1435554_at	0.002476	down	1.59995	0.00421474	down	1.6378	9.35069e-07	down	1.53299							57458	TMCC3	transmembrane and coiled-coil domain family 3	Hs.370410	319880	Tmcc3	transmembrane and coiled coil domains 3	Mm.23047
235146_at	1435554_at	0.000832483	down	1.81319	0.00421474	down	1.6378	9.35069e-07	down	1.53299							57458	TMCC3	transmembrane and coiled-coil domain family 3	Hs.370410	319880	Tmcc3	transmembrane and coiled coil domains 3	Mm.23047
226489_at	1434253_s_at	0.002476	down	1.59995				0.00914296	down	1.65906							57458	TMCC3	transmembrane and coiled-coil domain family 3	Hs.370410	319880	Tmcc3	transmembrane and coiled coil domains 3	Mm.23047
226489_at	1454889_x_at	0.002476	down	1.59995				0.044568	down	1.70197							57458	TMCC3	transmembrane and coiled-coil domain family 3	Hs.370410	319880	Tmcc3	transmembrane and coiled coil domains 3	Mm.23047
235146_at	1434253_s_at	0.000832483	down	1.81319				0.00914296	down	1.65906							57458	TMCC3	transmembrane and coiled-coil domain family 3	Hs.370410	319880	Tmcc3	transmembrane and coiled coil domains 3	Mm.23047
235146_at	1454889_x_at	0.000832483	down	1.81319				0.044568	down	1.70197							57458	TMCC3	transmembrane and coiled-coil domain family 3	Hs.370410	319880	Tmcc3	transmembrane and coiled coil domains 3	Mm.23047
211689_s_at	1459510_at	0.0215112	down	1.1115							0.0191371	down	1.13548	0.0183884	down	1.14175	7113	TMPRSS2	transmembrane protease, serine 2	Hs.439309	50528	Tmprss2	transmembrane protease, serine 2	Mm.276145
211689_s_at	1419154_at	0.0215112	down	1.1115				0.0223735	down	1.36579							7113	TMPRSS2	transmembrane protease, serine 2	Hs.439309	50528	Tmprss2	transmembrane protease, serine 2	Mm.276145
211689_s_at	1458347_s_at	0.0215112	down	1.1115				0.0402562	down	1.42035							7113	TMPRSS2	transmembrane protease, serine 2	Hs.439309	50528	Tmprss2	transmembrane protease, serine 2	Mm.276145
1561449_at	1429856_at	0.034094	down	1.27105				6.32494e-05	down	2.11306	0.00146733	down	2.97745	0.00194052	down	3.177	90139	TSPAN18	tetraspanin 18	Hs.638940	241556	Tspan18	tetraspanin 18	Mm.274159
1561449_at	1442174_at	0.034094	down	1.27105	8.25537e-05	down	1.62149	0.0219382	down	1.43967	0.0425659	down	1.24516				90139	TSPAN18	tetraspanin 18	Hs.638940	241556	Tspan18	tetraspanin 18	Mm.274159
206733_at	1417276_at	0.0316428	down	1.21446	0.000937917	down	2.86546	0.0261774	down	1.84904	0.0239787	down	2.03223	0.0242657	down	2.01838	7288	TULP2	tubby like protein 2	Hs.104636	56734	Tulp2	tubby-like protein 2	Mm.439742
